# Supplementary material for: MiR-377 targets E2F3 and alters the NF-kB signaling pathway through MAP3K7 in malignant melanoma
Source: Mol Cancer. 2015 Mar 26;14:68. doi: 10.1186/s12943-015-0338-9 (PMC4392476; doi:10.1186/s12943-015-0338-9)
Supplement: Additional file 2: — Data of mRNA expression array of melanoma cells mel-14PA or mel33B1 stably over-expressing either miR-377 or HTR control RNA. [file 12943_2015_338_MOESM2_ESM.xlsx]

## Sheet: 377 vs. HTR project_trans_ann_a
ID_PrimeView	Gene Symbol	Gene Title	Fold-Change(B1-377 vs. B1-HTR)	Fold-Change(14-377 vs. 14-HTR)	1.5FC_B1-377 vs. B1-HTR)	1.5FC_14-377 vs. 14-HTR)	1.5FCsumm	D401_B1-HTR_LIN	D402_B1-377_LIN	D403_14-HTR_LIN	D404_14-377_LIN
11754266_s_at	E2F3	E2F transcription factor 3	-1.0819	-1.64814	0	-1	-1	181.795	197.836	222.515	153.936
11742800_s_at	E2F3	E2F transcription factor 3	-1.11024	-1.5879	0	-1	-1	1.95051	1.86427	1.86427	1.86427
11752100_s_at	E2F3	E2F transcription factor 3	-1.25384	-1.5298	0	-1	-1	84.9412	86.6077	16.1755	31.3579
11723241_at	CDK6	cyclin-dependent kinase 6	-1.62766	-2.50233	-1	-1	-2	2.28883	2.54529	2.80581	2.27884
11723244_at	CDK6	cyclin-dependent kinase 6	-1.03809	-1.88585	0	-1	-1	657.785	721.409	809.38	1024.24
11723243_at	CDK6	cyclin-dependent kinase 6	1.15065	-1.54189	0	-1	-1	360.503	350.991	303.636	277.308
11723242_at	CDK6	cyclin-dependent kinase 6	1.09766	-1.19394	0	0	0	6.13656	5.59058	7.98462	6.43777
11717963_a_at	KRAS	v-Ki-ras2 Kirsten rat sarcoma viral oncogene homolog	-1.18517	-1.80502	0	-1	-1	135.295	132.924	128.924	127.924
11717962_x_at	KRAS	v-Ki-ras2 Kirsten rat sarcoma viral oncogene homolog	1.09303	-1.47945	0	0	0	64.933	55.6738	165.072	194.503
11717964_a_at	KRAS	v-Ki-ras2 Kirsten rat sarcoma viral oncogene homolog	-1.12357	-1.08262	0	0	0	1376.44	1439.96	1168.71	1226.36
11717965_s_at	KRAS	v-Ki-ras2 Kirsten rat sarcoma viral oncogene homolog	1.00522	-1.07945	0	0	0	2.58298	2.50815	2.61623	2.58298
11736829_a_at	MAP3K7	mitogen-activated protein kinase kinase kinase 7	-1.12172	-1.49657	0	0	0	76.6738	72.0183	59.8853	49.5632
11742225_a_at	MAP3K7	mitogen-activated protein kinase kinase kinase 7	-1.22792	-1.48364	0	0	0	181.542	182.284	117.626	96.3239
11743919_a_at	MAP3K7	mitogen-activated protein kinase kinase kinase 7	-1.03177	-1.4369	0	0	0	238.242	252.832	192.042	179.016
11736830_s_at	MAP3K7	mitogen-activated protein kinase kinase kinase 7	-1.22264	-1.3819	0	0	0	45.6574	46.4658	20.1556	15.0285
11750993_x_at	MAP3K7	mitogen-activated protein kinase kinase kinase 7	-1.20757	-1.21242	0	0	0	3.11484	2.85816	3.37979	3.50373
11741476_x_at	MAP3K7	mitogen-activated protein kinase kinase kinase 7	-1.10464	-1.10478	0	0	0	2.51598	2.85858	2.73274	3.27471
11741475_a_at	MAP3K7	mitogen-activated protein kinase kinase kinase 7	1.10501	-1.07957	0	0	0	1.63521	1.73682	2.02408	1.60666
11720115_a_at	MST4	serine/threonine protein kinase MST4	-1.05294	-15.8341	0	-1	-1	1.99011	2.20758	2.12305	1.94893
11741309_x_at	MST4	serine/threonine protein kinase MST4	1.02108	-12.3363	0	-1	-1	6.34994	6.96668	6.23953	7.01721
11729450_at	PCLO	piccolo (presynaptic cytomatrix protein)	1.00841	-10.386	0	-1	-1	2.49363	2.5462	2.32298	2.52311
11715796_s_at	LUM	lumican	-1.47667	-8.00581	0	-1	-1	5.2554	3.95305	4.4957	3.43956
11746700_s_at	ITM2A	integral membrane protein 2A	1.24124	-7.90977	0	-1	-1	2.55926	3.08057	2.97228	3.7927
11742697_a_at	ITM2A	integral membrane protein 2A	-1.2156	-7.37947	0	-1	-1	2.05219	1.89552	1.84923	1.85896
11729451_a_at	PCLO	piccolo (presynaptic cytomatrix protein)	1.02203	-6.91834	0	-1	-1	2.90197	3.19064	2.90197	3.1368
11734893_s_at	SOBP	sine oculis binding protein homolog (Drosophila)	-1.09766	-4.63715	0	-1	-1	3.16731	2.65625	3.17778	4.08447
11721983_a_at	PID1	phosphotyrosine interaction domain containing 1	-1.02639	-4.4332	0	-1	-1	2.33687	2.48209	2.89672	2.60862
11727780_a_at	SCARA5	scavenger receptor class A, member 5 (putative)	-1.02528	-4.39313	0	-1	-1	2.21832	2.05219	2.47769	2.42927
11726325_at	MAGEC2	melanoma antigen family C, 2	1.03562	-4.19819	0	-1	-1	3.64713	3.93817	3.93817	3.93817
11738270_a_at	SERP2	stress-associated endoplasmic reticulum protein family member 2	1.16071	-4.1862	0	-1	-1	18.9371	20.7129	21.6696	24.7135
11748436_x_at	CAP2	CAP, adenylate cyclase-associated protein, 2 (yeast)	-1.96184	-4.1415	-1	-1	-2	1.58605	1.62718	1.81449	1.95649
11749088_s_at	PTPRK	protein tyrosine phosphatase, receptor type, K	1.05073	-4.14014	0	-1	-1	22.3013	25.0514	20.6714	28.9809
11719218_at	SOCS3	suppressor of cytokine signaling 3	-1.00797	-4.07161	0	-1	-1	30.4952	28.936	27.6512	34.7667
11735203_a_at	MEGF10	multiple EGF-like-domains 10	-1.12851	-4.06075	0	-1	-1	1.99108	1.57222	1.86427	1.86427
11730508_s_at	NR0B1	nuclear receptor subfamily 0, group B, member 1	-1.09893	-4.01438	0	-1	-1	3.47665	3.30659	3.43333	3.13571
11730507_at	NR0B1	nuclear receptor subfamily 0, group B, member 1	-1.08615	-4.01357	0	-1	-1	1.80092	1.83756	1.86926	1.99982
11759577_at	MRS2	MRS2 magnesium homeostasis factor homolog (S. cerevisiae)	1.02357	-3.8919	0	-1	-1	1.87413	1.98108	1.85896	2.05219
11736112_a_at	ARHGAP18	Rho GTPase activating protein 18	-1.03805	-3.86771	0	-1	-1	1.92155	1.95319	1.95319	1.95319
11716970_a_at	NRP2	neuropilin 2	-1.39521	-3.82393	0	-1	-1	4.01534	4.15004	4.12016	3.54972
11721642_x_at	CAP2	CAP, adenylate cyclase-associated protein, 2 (yeast)	-1.94115	-3.81813	-1	-1	-2	1.6988	1.87401	2.03571	1.87401
11721194_a_at	RRP1B	ribosomal RNA processing 1 homolog B (S. cerevisiae)	1.06591	-3.65446	0	-1	-1	2.97477	3.45751	3.30573	3.86177
11724274_s_at	PTPRK	protein tyrosine phosphatase, receptor type, K	-1.09432	-3.59433	0	-1	-1	3.4534	2.91239	2.93853	3.65405
11750723_x_at	MICB	MHC class I polypeptide-related sequence B	1.07266	-3.57517	0	-1	-1	16.0271	16.1948	20.0176	21.9755
11731841_a_at	B4GALT6	UDP-Gal:betaGlcNAc beta 1,4- galactosyltransferase, polypeptide 6	-1.1388	-3.55373	0	-1	-1	45.7756	44.7444	49.3675	38.8078
11726355_at	ENPP1	ectonucleotide pyrophosphatase/phosphodiesterase 1	-1.02438	-3.54231	0	-1	-1	3.45208	2.7867	2.85307	3.01525
11720637_x_at	CXADR	coxsackie virus and adenovirus receptor	-1.15925	-3.39732	0	-1	-1	1.74675	1.94409	1.60649	1.76981
11752173_a_at	TMEM2	transmembrane protein 2	-1.04496	-3.38233	0	-1	-1	3.22593	3.55887	2.81052	2.62662
11728921_at	CTTNBP2	cortactin binding protein 2	1.24533	-3.32018	0	-1	-1	11.2309	13.1897	18.1741	19.2864
11755762_a_at	TMEM2	transmembrane protein 2	-1.0819	-3.3114	0	-1	-1	6.28294	5.44917	6.28294	6.28294
11728805_a_at	CADM1	cell adhesion molecule 1	1.20171	-3.27329	0	-1	-1	1.92193	1.89808	2.01441	2.10666
11735045_at	ATP6V0D2	ATPase, H+ transporting, lysosomal 38kDa, V0 subunit d2	-1.0133	-3.1954	0	-1	-1	1.89983	1.88317	2.03574	2.02131
11719410_s_at	HIPK2	homeodomain interacting protein kinase 2	-1.0773	-3.17668	0	-1	-1	1.50829	1.50167	1.4885	1.48196
11733252_a_at	UACA	uveal autoantigen with coiled-coil domains and ankyrin repeats	1	-3.17004	0	-1	-1	1.83409	1.69663	1.70126	1.69663
11730080_x_at	IL28RA	interleukin 28 receptor, alpha (interferon, lambda receptor)	-1.16528	-3.16169	0	-1	-1	2.85858	3.13265	2.27884	2.73496
11747448_x_at	BTN3A2	butyrophilin, subfamily 3, member A2	-1.16318	-3.16143	0	-1	-1	2.59284	2.83063	2.83758	2.59072
11718369_a_at	GALNT14	UDP-N-acetyl-alpha-D-galactosamine:polypeptide N-acetylgalactosaminyltransferase 14 (Ga	-1.1921	-3.12389	0	-1	-1	16.8557	16.6403	15.7237	20.6157
11756073_x_at	HLA-DPB1	major histocompatibility complex, class II, DP beta 1	1.09171	-3.07458	0	-1	-1	15.7466	17.1287	17.5278	17.6481
11726339_s_at	MAGEA3 /// MAGEA6	melanoma antigen family A, 3 /// melanoma antigen family A, 6	-1.02945	-3.06928	0	-1	-1	2.42534	2.14933	1.97884	2.14118
11743597_s_at	ZNF140	zinc finger protein 140	-1.00366	-3.0676	0	-1	-1	6.60156	7.2974	7.47766	7.78447
11731101_at	MFI2	antigen p97 (melanoma associated) identified by monoclonal antibodies 133.2 and 96.5	-1.1467	-3.05802	0	-1	-1	3.57583	3.94753	3.33466	3.94753
11716405_a_at	HTRA1	HtrA serine peptidase 1	1.02616	-3.04534	0	-1	-1	2.17287	2.16699	1.98563	1.90645
11748435_a_at	CAP2	CAP, adenylate cyclase-associated protein, 2 (yeast)	-1.4446	-3.04197	0	-1	-1	2.80974	2.54529	2.82884	2.80974
11746580_s_at	ZNF140	zinc finger protein 140	-1.049	-3.04028	0	-1	-1	2.85858	2.83635	2.84306	2.93263
11736283_s_at	NKX3-1	NK3 homeobox 1	1.12851	-3.03785	0	-1	-1	4.01872	4.01872	4.13429	3.73626
11754313_s_at	ARL4C	ADP-ribosylation factor-like 4C	-2.39073	-3.03563	-1	-1	-2	3.00053	3.14407	3.31243	3.36755
11758369_x_at	HLA-DPB1	major histocompatibility complex, class II, DP beta 1	-1.12028	-3.03076	0	-1	-1	1.94292	1.83293	1.99084	2.4006
11740137_s_at	MCTP2	multiple C2 domains, transmembrane 2	1	-3.03039	0	-1	-1	3.22593	3.46646	3.19153	3.33138
11728010_at	PRTG	protogenin	1.00213	-3.02203	0	-1	-1	2.33718	2.27884	2.27884	2.27884
11758000_s_at	CXADR	coxsackie virus and adenovirus receptor	-1.39096	-3.0146	0	-1	-1	5.61795	6.16127	6.71067	7.11111
11731246_s_at	SERTAD4	SERTA domain containing 4	-1.00816	-3.00111	0	-1	-1	2.48833	2.87846	2.84293	2.84293
11756773_a_at	FRMD5	FERM domain containing 5	-1.02961	-3.00049	0	-1	-1	1.96675	1.86427	1.78156	1.86427
11719819_s_at	C19orf63	chromosome 19 open reading frame 63	-1.06335	-2.9687	0	-1	-1	2.54529	3.22593	2.75094	2.90381
11741535_a_at	TMEM2	transmembrane protein 2	1.00976	-2.96556	0	-1	-1	1.68877	1.79371	2.1438	1.74538
11739427_a_at	GPD2	glycerol-3-phosphate dehydrogenase 2 (mitochondrial)	-1.2125	-2.95778	0	-1	-1	10.5705	11.6816	9.03706	10.5705
11719808_a_at	PLDN	pallidin homolog (mouse)	-1.3538	-2.94261	0	-1	-1	116.505	129.951	90.9029	106.744
11720654_a_at	BBX	bobby sox homolog (Drosophila)	-1.57639	-2.93778	-1	-1	-2	2.05219	2.05219	2.05219	2.05219
11721688_at	ID4	inhibitor of DNA binding 4, dominant negative helix-loop-helix protein	1.11712	-2.92219	0	-1	-1	1.66699	1.87217	1.83281	1.9885
11752362_a_at	SBNO1	strawberry notch homolog 1 (Drosophila)	-1.41297	-2.91269	0	-1	-1	164.427	179.166	410.174	338.933
11724817_a_at	SH3KBP1	SH3-domain kinase binding protein 1	-1.46096	-2.90873	0	-1	-1	1.83743	1.69356	1.53333	1.83743
11730807_x_at	BTN3A2	butyrophilin, subfamily 3, member A2	-1.24632	-2.90843	0	-1	-1	4.95337	4.84791	5.44706	5.12921
11717238_a_at	AMD1	adenosylmethionine decarboxylase 1	1.10049	-2.90237	0	-1	-1	2.67964	2.67964	2.7546	3.00494
11761536_a_at	TM2D3	TM2 domain containing 3	-1.16318	-2.90148	0	-1	-1	2.036	2.11879	2.12941	2.39069
11725496_a_at	AGPAT9	1-acylglycerol-3-phosphate O-acyltransferase 9	-1.49303	-2.88489	0	-1	-1	2.07165	2.84839	3.11352	2.5651
11720367_a_at	TMEM2	transmembrane protein 2	-1.00121	-2.88461	0	-1	-1	8.87683	7.06935	30.7165	25.5143
11724594_at	HRASLS	HRAS-like suppressor	-1.09852	-2.88284	0	-1	-1	3.01139	3.22593	3.98669	4.1404
11737043_x_at	PHLDB2	pleckstrin homology-like domain, family B, member 2	-1.73841	-2.86838	-1	-1	-2	2.43046	2.3865	3.07893	2.71464
11741536_x_at	TMEM2	transmembrane protein 2	-1.00954	-2.86232	0	-1	-1	4.52534	3.47143	3.77252	4.8691
11753509_a_at	FOXC1	forkhead box C1	-1.74377	-2.8569	-1	-1	-2	5.51992	5.40705	5.87288	7.2301
11753764_s_at	TNFRSF21	tumor necrosis factor receptor superfamily, member 21	-1.11426	-2.81421	0	-1	-1	2.05219	1.83896	2.38053	1.96627
11728012_at	PRTG	protogenin	1.06401	-2.81062	0	-1	-1	6.16208	5.73522	5.34015	4.75059
11722655_s_at	STK17A	serine/threonine kinase 17a	-1.12217	-2.81035	0	-1	-1	1.94596	2.21363	2.24671	2.4017
11762135_at	PTPRK	protein tyrosine phosphatase, receptor type, K	1.06262	-2.76476	0	-1	-1	24.3733	26.6358	23.507	25.461
11732526_s_at	CSGALNACT1	chondroitin sulfate N-acetylgalactosaminyltransferase 1	1.07808	-2.73112	0	-1	-1	8.07192	8.3655	6.82732	10.0456
11739135_s_at	COL5A2	collagen, type V, alpha 2	1.38245	-2.72692	0	-1	-1	19.6173	21.7373	17.2418	21.3424
11719409_a_at	HIPK2	homeodomain interacting protein kinase 2	-1.0273	-2.72649	0	-1	-1	6.11296	5.96227	4.0905	5.25045
11727125_a_at	PVRL3	poliovirus receptor-related 3	-1.45656	-2.71859	0	-1	-1	4.25257	3.28885	2.05219	2.91433
11722560_a_at	ILF3	interleukin enhancer binding factor 3, 90kDa	-1.28457	-2.70699	0	-1	-1	17.858	20.3835	16.4603	19.4957
11722342_a_at	FAM38B	family with sequence similarity 38, member B	1.04625	-2.6969	0	-1	-1	2.87166	2.72673	4.69515	10.2796
11735525_a_at	CLDN14	claudin 14	1.50292	-2.6969	1	-1	0	2.54529	2.41759	2.54529	2.72827
11747787_a_at	HTRA1	HtrA serine peptidase 1	1.01126	-2.6945	0	-1	-1	14.5917	13.0831	12.654	13.8705
11740976_a_at	SLAIN1	SLAIN motif family, member 1	1.18982	-2.67451	0	-1	-1	18.9195	21.1134	19.4506	25.731
11724473_a_at	AMPH	amphiphysin	1.04915	-2.67329	0	-1	-1	2.05219	2.25809	2.27518	2.27518
11751482_s_at	BTN3A2	butyrophilin, subfamily 3, member A2	-1.10229	-2.671	0	-1	-1	379.276	369.621	428.31	484.347
11763186_at	CASP1	caspase 1, apoptosis-related cysteine peptidase (interleukin 1, beta, convertase)	-1.18216	-2.66247	0	-1	-1	2.55775	2.25057	2.27884	2.55775
11730885_a_at	FAM63B	family with sequence similarity 63, member B	-1.50849	-2.6318	-1	-1	-2	2.07797	2.02674	2.07797	2.39223
11737962_a_at	AUTS2	autism susceptibility candidate 2	1.17479	-2.6303	0	-1	-1	3.22593	2.85858	2.82726	3.09564
11727990_at	C6orf168	chromosome 6 open reading frame 168	1.01563	-2.62025	0	-1	-1	1.62087	1.62087	1.62087	1.62087
11717220_at	NFIB	nuclear factor I/B	1.26911	-2.61977	0	-1	-1	834.684	767.833	1084.83	1049.86
11733092_x_at	FOXRED2	FAD-dependent oxidoreductase domain containing 2	-1.47001	-2.61858	0	-1	-1	1.85896	1.83172	2.05219	1.85896
11746559_a_at	CAP2	CAP, adenylate cyclase-associated protein, 2 (yeast)	-1.98077	-2.61654	-1	-1	-2	2.2269	2.31067	2.73991	2.34387
11756919_a_at	CAP2	CAP, adenylate cyclase-associated protein, 2 (yeast)	-1.17896	-2.61368	0	-1	-1	2.03006	2.03006	1.71203	1.69631
11732111_a_at	TNFRSF21	tumor necrosis factor receptor superfamily, member 21	-1.1052	-2.60814	0	-1	-1	15.8254	16.6979	17.4923	19.4608
11755279_x_at	HLA-DPB1	major histocompatibility complex, class II, DP beta 1	-1.30156	-2.60612	0	-1	-1	2.44394	2.47781	2.25735	2.56508
11747877_x_at	AMD1	adenosylmethionine decarboxylase 1	1.00881	-2.60138	0	-1	-1	6.26585	5.26649	4.59042	5.68523
11718201_at	HEY1	hairy/enhancer-of-split related with YRPW motif 1	-1.18822	-2.60092	0	-1	-1	3.23194	3.51037	3.84387	3.23194
11747828_x_at	AMD1	adenosylmethionine decarboxylase 1	-1.02467	-2.59846	0	-1	-1	4.90081	4.95258	5.96955	4.48624
11724938_at	DLL1	delta-like 1 (Drosophila)	1.61597	-2.58758	1	-1	0	11.035	12.3853	14.6798	13.8438
11728049_s_at	HIST1H4J /// HIST1H4K	histone cluster 1, H4j /// histone cluster 1, H4k	-1.00938	-2.58214	0	-1	-1	18.9214	18.9045	18.4289	20.7662
11729777_at	TMTC2	transmembrane and tetratricopeptide repeat containing 2	-1.02869	-2.57974	0	-1	-1	21.9638	21.353	20.0671	24.0655
11749280_a_at	CAP2	CAP, adenylate cyclase-associated protein, 2 (yeast)	-1.70138	-2.57442	-1	-1	-2	21.843	25.0945	23.3234	26.0702
11758194_s_at	DPP4	dipeptidyl-peptidase 4	-1.01351	-2.5636	0	-1	-1	100.917	107.34	129.805	126.498
11748003_a_at	IFI44	interferon-induced protein 44	-1.02567	-2.56101	0	-1	-1	2.27884	2.27884	2.27884	2.42455
11734713_s_at	DBF4	DBF4 homolog (S. cerevisiae)	-1.14394	-2.54597	0	-1	-1	1.96912	2.05219	2.13877	2.05219
11733875_a_at	SMC4	structural maintenance of chromosomes 4	-1.49708	-2.54553	0	-1	-1	2.54529	2.54529	2.54529	2.54529
11739506_a_at	LONRF2	LON peptidase N-terminal domain and ring finger 2	1.36382	-2.54301	0	-1	-1	2.54529	2.54529	2.54529	2.54529
11719504_a_at	DHX36	DEAH (Asp-Glu-Ala-His) box polypeptide 36	-1.34958	-2.53663	0	-1	-1	3.65406	3.65406	3.22593	3.64632
11727186_a_at	WNT5A	wingless-type MMTV integration site family, member 5A	-1.71321	-2.53611	-1	-1	-2	2.72788	2.99783	3.60596	3.82913
11715948_at	KCTD12	potassium channel tetramerisation domain containing 12	1.11725	-2.53189	0	-1	-1	161.131	177.248	163.026	253.757
11715639_a_at	TTC3	tetratricopeptide repeat domain 3	-1.44735	-2.524	0	-1	-1	180.899	183.351	159.879	141.233
11733891_at	FKBP14	FK506 binding protein 14, 22 kDa	-1.11454	-2.51968	0	-1	-1	4.15618	3.56644	5.17905	3.8447
11751678_a_at	GULP1	GULP, engulfment adaptor PTB domain containing 1	-1.19728	-2.51327	0	-1	-1	122.836	125.997	116.483	194.834
11759482_at	WWTR1	WW domain containing transcription regulator 1	-1.08538	-2.51226	0	-1	-1	2.30518	2.42185	2.22975	2.15679
11733171_a_at	FBXO45	F-box protein 45	-1.71165	-2.51079	-1	-1	-2	3.08193	2.93118	2.78554	3.18884
11730133_s_at	ICK	intestinal cell (MAK-like) kinase	1.1422	-2.5084	0	-1	-1	2.56679	2.89665	2.28548	2.04623
11733498_at	LPAR4	lysophosphatidic acid receptor 4	1.0166	-2.50831	0	-1	-1	1.69356	1.62501	1.69356	1.78183
11724818_a_at	SH3KBP1	SH3-domain kinase binding protein 1	-1.14221	-2.50486	0	-1	-1	3.77304	3.81294	3.45748	3.13108
11756260_s_at	ANKIB1	ankyrin repeat and IBR domain containing 1	-1.42837	-2.50249	0	-1	-1	380.468	341.075	465.71	462.859
11733876_x_at	SMC4	structural maintenance of chromosomes 4	-1.74145	-2.50057	-1	-1	-2	13.4439	12.6787	16.9275	19.2561
11740256_s_at	GJC1	gap junction protein, gamma 1, 45kDa	-1.04054	-2.49394	0	-1	-1	32.6718	33.7085	54.8325	42.0594
11753962_a_at	SSR3	signal sequence receptor, gamma (translocon-associated protein gamma)	-1.15405	-2.49196	0	-1	-1	5.29597	3.47021	6.94154	8.514
11758612_s_at	MPPED2	metallophosphoesterase domain containing 2	1.05179	-2.47174	0	-1	-1	2.27884	2.27884	2.20671	2.27884
11763843_a_at	UACA	uveal autoantigen with coiled-coil domains and ankyrin repeats	-1.29618	-2.46522	0	-1	-1	3.82558	4.36083	4.63569	4.50626
11723180_a_at	ITSN2	intersectin 2	-1.18934	-2.4629	0	-1	-1	44.56	40.7959	71.3664	56.5271
11757800_s_at	NFIB	nuclear factor I/B	-1.01552	-2.4588	0	-1	-1	4.78951	4.78951	2.85858	4.73405
11723374_at	GLI3	GLI family zinc finger 3	-1.00464	-2.45197	0	-1	-1	2.61471	2.61362	2.74272	3.36083
11717506_at	TRAM2	translocation associated membrane protein 2	-1.30414	-2.44673	0	-1	-1	2.63539	2.15119	2.22253	2.22253
11718928_at	ANKS1A	ankyrin repeat and sterile alpha motif domain containing 1A	1.21222	-2.44671	0	-1	-1	3.02272	3.78786	3.31792	3.095
11727638_a_at	AHI1	Abelson helper integration site 1	-1.53678	-2.4456	-1	-1	-2	2.88565	3.85886	3.0188	2.88565
11733551_at	ZIC5	Zic family member 5 (odd-paired homolog, Drosophila)	1.12851	-2.44328	0	-1	-1	197.691	214.04	287.517	383.155
11723282_a_at	CEACAM1	carcinoembryonic antigen-related cell adhesion molecule 1 (biliary glycoprotein)	-1.19833	-2.44141	0	-1	-1	42.0782	54.2521	57.1035	80.3403
11724388_at	ZNF721	zinc finger protein 721	1.09627	-2.43926	0	-1	-1	20.1738	19.2106	16.6116	28.234
11722964_a_at	AMMECR1	Alport syndrome, mental retardation, midface hypoplasia and elliptocytosis chromosomal	-1.23687	-2.43534	0	-1	-1	7.96772	8.08595	4.24447	5.21601
11757798_s_at	MAFB	v-maf musculoaponeurotic fibrosarcoma oncogene homolog B (avian)	-1.05156	-2.43469	0	-1	-1	232.367	241.878	296.647	263.173
11718085_s_at	LYN	v-yes-1 Yamaguchi sarcoma viral related oncogene homolog	-1.42276	-2.43246	0	-1	-1	2.03977	1.86975	2.0137	2.03909
11727898_a_at	CLMN	calmin (calponin-like, transmembrane)	-1.20373	-2.43172	0	-1	-1	1201.03	1190.52	1105.09	1089.35
11719807_x_at	PLDN	pallidin homolog (mouse)	-1.28927	-2.43135	0	-1	-1	914.674	950.105	861.924	852.95
11752820_a_at	PID1	phosphotyrosine interaction domain containing 1	-1.01717	-2.42824	0	-1	-1	174.628	211.658	240.656	425.845
11755635_s_at	CDK11A /// CDK11B /// LOC100133692 /// LOC100294398	cyclin-dependent kinase 11A /// cyclin-dependent kinase 11B /// cell division protein k	-1.63819	-2.42649	-1	-1	-2	15.0048	14.6654	24.7979	25.1554
11721215_a_at	TMEM106B	transmembrane protein 106B	-1.07981	-2.42512	0	-1	-1	23.995	27.9023	24.4227	29.2994
11753088_a_at	MCTP1	multiple C2 domains, transmembrane 1	1.21364	-2.41982	0	-1	-1	2.69739	2.69739	2.69739	2.69739
11720106_a_at	SLC26A2	solute carrier family 26 (sulfate transporter), member 2	-1.23945	-2.41709	0	-1	-1	7.82316	7.85703	7.85703	9.75281
11717219_s_at	NFIB	nuclear factor I/B	-1.02859	-2.41351	0	-1	-1	17.1562	18.868	17.1336	21.1738
11736249_x_at	KIAA0101	KIAA0101	-1.08866	-2.40227	0	-1	-1	2.91851	2.97615	2.40453	2.62992
11742754_a_at	FGF12	fibroblast growth factor 12	-1.00433	-2.40123	0	-1	-1	6.97505	6.39549	6.39549	7.26035
11735216_a_at	CHRNA5	cholinergic receptor, nicotinic, alpha 5	1.14095	-2.39151	0	-1	-1	4.23498	4.75615	5.41348	4.09197
11737041_a_at	PHLDB2	pleckstrin homology-like domain, family B, member 2	-1.80833	-2.38964	-1	-1	-2	2.54529	2.70804	2.54529	2.39556
11721687_at	ID4	inhibitor of DNA binding 4, dominant negative helix-loop-helix protein	1.02088	-2.38919	0	-1	-1	33.9282	32.4885	31.4227	24.18
11724828_at	CCL20	chemokine (C-C motif) ligand 20	-1.29925	-2.38793	0	-1	-1	3.30287	3.4057	2.57444	3.14402
11722656_s_at	STK17A	serine/threonine kinase 17a	-1.35858	-2.38746	0	-1	-1	14.5907	13.3682	8.55801	11.6331
11736247_x_at	AMIGO2	adhesion molecule with Ig-like domain 2	-1.07782	-2.38636	0	-1	-1	40.0893	39.4238	77.9238	59.4906
11716063_at	TNC	tenascin C	1.14537	-2.3847	0	-1	-1	4.19392	4.56164	4.66432	6.45559
11722705_at	B3GNT5	UDP-GlcNAc:betaGal beta-1,3-N-acetylglucosaminyltransferase 5	1.11985	-2.37093	0	-1	-1	4.32925	4.08513	4.32925	4.58796
11724819_a_at	SH3KBP1	SH3-domain kinase binding protein 1	-1.39004	-2.36499	0	-1	-1	2.30501	2.17483	2.76215	2.51639
11727066_a_at	ANKRD11	ankyrin repeat domain 11	-1.68715	-2.36453	-1	-1	-2	2.09747	2.27884	2.27884	2.27884
11749407_a_at	LOC100128252	hypothetical LOC100128252	1.0715	-2.36245	0	-1	-1	2.28548	2.42524	2.28548	2.13634
11726249_a_at	PARP1	poly (ADP-ribose) polymerase 1	-1.65978	-2.35887	-1	-1	-2	28.9094	29.5144	16.6964	17.0213
11727737_s_at	AKAP7	A kinase (PRKA) anchor protein 7	1.01363	-2.35845	0	-1	-1	1.98722	2.70333	2.48837	2.21497
11727657_at	EPHB1	EPH receptor B1	-1.34384	-2.35469	0	-1	-1	3.63408	3.99639	3.22593	3.57106
11715728_a_at	ITGB1	integrin, beta 1 (fibronectin receptor, beta polypeptide, antigen CD29 includes MDF2, M	-1.26154	-2.34976	0	-1	-1	2.40704	2.15506	1.93085	2.20445
11719407_a_at	HIPK2	homeodomain interacting protein kinase 2	-1.15829	-2.34553	0	-1	-1	3.22593	3.84222	2.85126	3.02844
11759765_at	PLSCR1	phospholipid scramblase 1	-1.0426	-2.33357	0	-1	-1	1.94369	1.94369	1.75677	2.10015
11729318_s_at	UACA	uveal autoantigen with coiled-coil domains and ankyrin repeats	1.05715	-2.33167	0	-1	-1	4.65179	4.40951	4.88722	5.19288
11746991_a_at	ATP1B1	ATPase, Na+/K+ transporting, beta 1 polypeptide	-1.15466	-2.33112	0	-1	-1	9.79989	9.55302	9.55302	10.9969
11727902_a_at	EPB41L2	erythrocyte membrane protein band 4.1-like 2	-1.10974	-2.33104	0	-1	-1	2.27884	2.27884	2.85858	2.27884
11739539_a_at	PIK3R1	phosphoinositide-3-kinase, regulatory subunit 1 (alpha)	-1.29294	-2.325	0	-1	-1	1.86161	2.05219	1.69356	1.85896
11741737_at	SLC5A4	solute carrier family 5 (low affinity glucose cotransporter), member 4	1.1053	-2.32359	0	-1	-1	14.9472	10.7436	8.57014	9.5661
11759408_at	AQR	aquarius homolog (mouse)	-1.23527	-2.31889	0	-1	-1	2.93587	3.23194	3.09321	3.37688
11715441_a_at	CTGF	connective tissue growth factor	-1.2816	-2.31851	0	-1	-1	2.50786	2.50786	2.31285	2.91291
11755706_a_at	BBX	bobby sox homolog (Drosophila)	-1.69961	-2.31812	-1	-1	-2	37.8974	40.3606	34.0634	43.9361
11756600_a_at	TPD52	tumor protein D52	1.02305	-2.31811	0	-1	-1	1.84729	1.7304	1.74435	1.58771
11717356_at	RTF1	Rtf1, Paf1/RNA polymerase II complex component, homolog (S. cerevisiae)	-1.46398	-2.31664	0	-1	-1	2.64551	3.22593	3.543	4.1734
11725127_at	EP300	E1A binding protein p300	-1.40084	-2.31007	0	-1	-1	2.31237	2.50427	3.14652	3.25947
11739063_at	GNG12	guanine nucleotide binding protein (G protein), gamma 12	-1.35222	-2.30829	0	-1	-1	3.33228	4.33066	3.41693	4.04843
11724431_at	C3orf52	chromosome 3 open reading frame 52	1.01605	-2.30452	0	-1	-1	229.569	238.705	238.314	265.416
11739813_a_at	FZD1	frizzled homolog 1 (Drosophila)	-1.05773	-2.29411	0	-1	-1	233.513	233.22	246.51	260.779
11726142_a_at	FMN2	formin 2	1.13404	-2.29061	0	-1	-1	246.975	258.059	244.37	282.435
11720704_s_at	TPD52L1	tumor protein D52-like 1	-1.02475	-2.2843	0	-1	-1	1.45785	1.6452	1.44799	1.67047
11744738_a_at	ZNF280D	zinc finger protein 280D	1.1043	-2.28407	0	-1	-1	10.3421	15.7872	3.05667	2.9323
11736180_x_at	RBBP5	retinoblastoma binding protein 5	-1.56548	-2.28092	-1	-1	-2	2.48826	3.39691	3.48989	4.94214
11724273_a_at	PTPRK	protein tyrosine phosphatase, receptor type, K	-1.17908	-2.27971	0	-1	-1	20.5783	27.2228	24.7096	27.9813
11722937_s_at	C3orf59	chromosome 3 open reading frame 59	1	-2.26986	0	-1	-1	2.45866	2.50998	2.38565	2.31089
11759625_at	SNRPN	small nuclear ribonucleoprotein polypeptide N	1.25388	-2.25977	0	-1	-1	4.97187	5.4741	4.48309	4.97187
11723900_a_at	KIAA2018	KIAA2018	-1.29697	-2.25581	0	-1	-1	2.71546	2.64985	3.17538	3.09865
11741225_a_at	CASC5	cancer susceptibility candidate 5	-1.18842	-2.2521	0	-1	-1	5.54845	6.12687	5.12921	4.99662
11729643_s_at	TPD52	tumor protein D52	-1.00188	-2.2493	0	-1	-1	3.36822	4.41166	4.55021	4.91253
11750554_a_at	NEDD4	neural precursor cell expressed, developmentally down-regulated 4	-1.24213	-2.24495	0	-1	-1	1.87883	1.87883	1.87883	2.11084
11717652_s_at	SPRY1	sprouty homolog 1, antagonist of FGF signaling (Drosophila)	-1.71872	-2.23727	-1	-1	-2	3.03671	3.03671	3.03671	3.03671
11738073_s_at	SPRY1	sprouty homolog 1, antagonist of FGF signaling (Drosophila)	-1.71872	-2.23727	-1	-1	-2	2.54529	2.60993	2.83478	2.77682
11758396_s_at	POLR3G	polymerase (RNA) III (DNA directed) polypeptide G (32kD)	1.1106	-2.23184	0	-1	-1	2.36357	2.0641	1.96816	2.27056
11746799_a_at	PTPLAD1	protein tyrosine phosphatase-like A domain containing 1	-1.26322	-2.22383	0	-1	-1	3.98034	4.06098	3.26816	3.5384
11759729_a_at	TTC14	tetratricopeptide repeat domain 14	-1.11079	-2.22136	0	-1	-1	2.19628	2.50187	2.06778	2.44608
11745223_a_at	ATP2C1	ATPase, Ca++ transporting, type 2C, member 1	1.09633	-2.21795	0	-1	-1	3.44275	2.47157	2.04079	1.86831
11743864_a_at	ATP2B1	ATPase, Ca++ transporting, plasma membrane 1	-1.24391	-2.21504	0	-1	-1	4.35297	4.06004	3.89152	3.65405
11751672_x_at	LGALS8	lectin, galactoside-binding, soluble, 8	-1.03821	-2.21417	0	-1	-1	6.49003	5.7003	5.18815	6.67847
11745205_s_at	TPD52	tumor protein D52	-1.00897	-2.21203	0	-1	-1	2.11591	2.11591	2.01116	2.24632
11762761_a_at	LOC100128252 /// LOC100288114	hypothetical LOC100128252 /// hypothetical LOC100288114	-1.03217	-2.21106	0	-1	-1	1.61674	1.61674	1.61674	1.4885
11721216_s_at	TMEM106B	transmembrane protein 106B	-1.49643	-2.21015	0	-1	-1	1.89247	2.261	2.02431	2.36067
11723686_s_at	FAM46A	family with sequence similarity 46, member A	-1.24027	-2.20805	0	-1	-1	2.0414	2.29673	1.89917	2.0414
11734827_at	SPRED1	sprouty-related, EVH1 domain containing 1	-1.0939	-2.20691	0	-1	-1	174.378	190.952	254.482	210.118
11757513_at	NFKBIZ	nuclear factor of kappa light polypeptide gene enhancer in B-cells inhibitor, zeta	1.17584	-2.20377	0	-1	-1	2.51802	2.80833	2.54529	2.81243
11735121_at	TUBGCP4	tubulin, gamma complex associated protein 4	1.09472	-2.20139	0	-1	-1	6.34994	7.88557	7.21575	8.05377
11754375_s_at	SNX10	sorting nexin 10	1.05698	-2.20092	0	-1	-1	8.64233	7.98892	6.55594	8.43021
11727223_a_at	CSGALNACT1	chondroitin sulfate N-acetylgalactosaminyltransferase 1	1.62947	-2.20041	1	-1	0	2.34877	2.14517	2.34877	2.34877
11725122_x_at	GATAD1	GATA zinc finger domain containing 1	-1.39285	-2.19671	0	-1	-1	1.68236	1.70657	1.84667	1.98559
11728735_a_at	ZBTB38	zinc finger and BTB domain containing 38	-1.27826	-2.19599	0	-1	-1	13.5059	14.2468	13.215	13.7829
11720655_s_at	BBX	bobby sox homolog (Drosophila)	-1.59991	-2.19544	-1	-1	-2	10.3208	12.7243	10.6872	9.67056
11757516_s_at	CHN2	chimerin (chimaerin) 2	1.20865	-2.19539	0	-1	-1	9.71785	9.63677	11.7166	10.9969
11742712_a_at	THBS2	thrombospondin 2	1.11883	-2.1952	0	-1	-1	14.8878	14.1108	14.0619	14.0856
11725071_at	PHF17	PHD finger protein 17	-1.34671	-2.19409	0	-1	-1	2.19179	2.05219	2.05219	2.05219
11753043_s_at	DBF4	DBF4 homolog (S. cerevisiae)	-1.08016	-2.19301	0	-1	-1	2.17132	2.62959	2.1751	2.33976
11728806_a_at	CADM1	cell adhesion molecule 1	1.31023	-2.18609	0	-1	-1	12.1371	13.7333	12.6604	16.3454
11727999_a_at	MYEF2	myelin expression factor 2	1.09717	-2.18566	0	-1	-1	2.85858	2.85858	2.85858	2.85858
11732947_a_at	MED23	mediator complex subunit 23	-1.15362	-2.18474	0	-1	-1	3.23194	3.23194	3.23194	3.23194
11758967_s_at	TFPI2	tissue factor pathway inhibitor 2	1.32289	-2.18433	0	-1	-1	2.34733	2.4548	2.95635	2.69419
11724646_at	VANGL1	vang-like 1 (van gogh, Drosophila)	-1.60532	-2.18169	-1	-1	-2	22.634	20.3904	21.5121	27.3882
11735294_a_at	LRRK2	leucine-rich repeat kinase 2	1.02448	-2.18126	0	-1	-1	1.86935	1.77638	1.75813	2.08472
11745530_at	MCTP2	multiple C2 domains, transmembrane 2	1.09783	-2.1793	0	-1	-1	62.5068	56.3841	2.77634	3.01635
11725676_a_at	RORA	RAR-related orphan receptor A	-1.11287	-2.17759	0	-1	-1	2.04252	1.85896	1.64352	1.69356
11720802_s_at	BIN3	bridging integrator 3	1.09433	-2.17658	0	-1	-1	24.029	25.4513	26.0851	31.0006
11754166_a_at	ZNF148	zinc finger protein 148	-1.90546	-2.17417	-1	-1	-2	2.23218	2.23218	1.85896	2.03038
11759043_at	VKORC1L1	vitamin K epoxide reductase complex, subunit 1-like 1	-1.50447	-2.17026	-1	-1	-2	3.16517	3.2026	3.25271	3.45912
11719761_at	ARRDC4	arrestin domain containing 4	1.02461	-2.16916	0	-1	-1	1.62943	1.62943	1.65839	1.62943
11724396_x_at	ZNF83	zinc finger protein 83	-1.17415	-2.16626	0	-1	-1	6.18531	6.05235	5.12921	6.18272
11738884_x_at	CASP1	caspase 1, apoptosis-related cysteine peptidase (interleukin 1, beta, convertase)	-1.13184	-2.16493	0	-1	-1	2.58451	2.27234	2.07016	2.50855
11732514_s_at	LYN	v-yes-1 Yamaguchi sarcoma viral related oncogene homolog	-1.28683	-2.15949	0	-1	-1	9.79989	9.22732	11.4444	12.9468
11724816_a_at	SH3KBP1	SH3-domain kinase binding protein 1	-1.27111	-2.15443	0	-1	-1	2.56293	2.92092	2.32559	2.76249
11719391_a_at	PRKDC	protein kinase, DNA-activated, catalytic polypeptide	1.09882	-2.15388	0	-1	-1	4.84679	5.76698	28.3089	33.5613
11723507_s_at	ZNF609	zinc finger protein 609	-1.13653	-2.15274	0	-1	-1	4.24861	4.14819	3.21161	3.82996
11763178_at	UBE2F	ubiquitin-conjugating enzyme E2F (putative)	1.12649	-2.1513	0	-1	-1	365.174	343.542	197.424	328.74
11746689_a_at	FAM46A	family with sequence similarity 46, member A	-1.07316	-2.14787	0	-1	-1	3.66325	4.17245	3.65406	3.82879
11746798_x_at	SDC2	syndecan 2	-1.10328	-2.14682	0	-1	-1	4.09115	4.51758	3.8107	3.64277
11731580_x_at	KCTD20	potassium channel tetramerisation domain containing 20	-1.10411	-2.14538	0	-1	-1	2.35741	2.44504	2.66036	2.58581
11754539_s_at	MGC45800	hypothetical LOC90768	1.0159	-2.14339	0	-1	-1	2.58893	2.58893	2.54529	2.85858
11734744_a_at	SON	SON DNA binding protein	-1.10992	-2.14193	0	-1	-1	3.31808	2.97027	2.74948	3.53453
11721333_a_at	PLOD2	procollagen-lysine, 2-oxoglutarate 5-dioxygenase 2	-1.1472	-2.14181	0	-1	-1	4.35158	5.30552	5.12921	4.51568
11729317_a_at	UACA	uveal autoantigen with coiled-coil domains and ankyrin repeats	1.07277	-2.14166	0	-1	-1	2.85858	2.85858	2.85858	2.85858
11728369_x_at	CP110	CP110 protein	-1.21492	-2.13993	0	-1	-1	2.50721	2.58394	2.70217	2.54651
11721936_a_at	CHN2	chimerin (chimaerin) 2	1.17413	-2.13988	0	-1	-1	1.95624	1.67889	1.85896	2.0101
11721766_at	ADRBK2	adrenergic, beta, receptor kinase 2	-1.22878	-2.13958	0	-1	-1	2.59262	2.93022	2.56132	2.79841
11750003_s_at	BRCC3	BRCA1/BRCA2-containing complex, subunit 3	-1.73497	-2.13841	-1	-1	-2	5.22621	6.2203	7.95127	9.64291
11723470_a_at	LPGAT1	lysophosphatidylglycerol acyltransferase 1	-1.44062	-2.13778	0	-1	-1	2.159	2.05219	1.97763	2.05219
11758889_a_at	FAM46A	family with sequence similarity 46, member A	-1.07316	-2.13742	0	-1	-1	6.34994	5.35394	421.911	420.924
11716723_at	DPY19L1	dpy-19-like 1 (C. elegans)	1.0388	-2.13706	0	-1	-1	2.27884	2.40103	2.17495	2.27884
11715864_a_at	PTPLAD1	protein tyrosine phosphatase-like A domain containing 1	-1.34074	-2.13511	0	-1	-1	2.64453	3.16301	2.39099	3.16301
11717641_a_at	UBE3A	ubiquitin protein ligase E3A	-1.28846	-2.13503	0	-1	-1	1.44112	1.8072	1.74629	1.8072
11744070_s_at	LSG1	large subunit GTPase 1 homolog (S. cerevisiae)	-1.56614	-2.13489	-1	-1	-2	4.23331	5.34316	4.00376	4.51568
11754659_x_at	TPD52	tumor protein D52	-1.03578	-2.13365	0	-1	-1	1651.37	1628.89	1712.85	1550.92
11743291_a_at	GALNT1	UDP-N-acetyl-alpha-D-galactosamine:polypeptide N-acetylgalactosaminyltransferase 1 (Gal	-1.32946	-2.13306	0	-1	-1	2.69739	2.84754	2.69739	3.20632
11719505_x_at	DHX36	DEAH (Asp-Glu-Ala-His) box polypeptide 36	-1.35832	-2.1326	0	-1	-1	4.94129	5.4698	4.95489	5.10591
11743653_x_at	DEK	DEK oncogene	-1.38417	-2.13213	0	-1	-1	2.68654	2.91799	3.1856	2.9411
11757534_s_at	FAM198B	family with sequence similarity 198, member B	1.23889	-2.13213	0	-1	-1	2.09907	1.85896	2.05219	2.37814
11736113_at	ARHGAP18	Rho GTPase activating protein 18	-1.04841	-2.13177	0	-1	-1	1.69356	1.81615	1.85391	1.88036
11736498_a_at	TNRC6B	trinucleotide repeat containing 6B	1.00522	-2.13164	0	-1	-1	2.14665	2.20804	2.32159	2.44862
11734824_at	SPRED1	sprouty-related, EVH1 domain containing 1	1.17285	-2.13	0	-1	-1	2.04255	1.75764	2.08415	1.88948
11732772_a_at	NLRP11	NLR family, pyrin domain containing 11	-1.14137	-2.12834	0	-1	-1	3214.45	3304.68	2894.24	3371.71
11734825_at	SPRED1	sprouty-related, EVH1 domain containing 1	-1.03512	-2.12789	0	-1	-1	20.4782	25.9043	39.8339	71.4747
11734915_at	ARHGAP11A	Rho GTPase activating protein 11A	-1.14252	-2.12674	0	-1	-1	312.082	343.193	164.038	197.386
11728648_a_at	NUCKS1	nuclear casein kinase and cyclin-dependent kinase substrate 1	-1.5244	-2.12663	-1	-1	-2	392.543	430.388	205.174	241.393
11748610_a_at	PLOD2	procollagen-lysine, 2-oxoglutarate 5-dioxygenase 2	-1.14441	-2.12569	0	-1	-1	440.555	449.941	308.691	314.258
11739071_a_at	EPDR1	ependymin related protein 1 (zebrafish)	1.08676	-2.12495	0	-1	-1	415.304	446.674	261.849	293.721
11725523_at	DSG2	desmoglein 2	-1.11827	-2.12485	0	-1	-1	116.724	120.062	10.8239	17.707
11720105_a_at	SLC26A2	solute carrier family 26 (sulfate transporter), member 2	-1.10501	-2.12291	0	-1	-1	4.29714	4.66237	4.74943	5.24313
11728734_at	ZBTB38	zinc finger and BTB domain containing 38	-1.45711	-2.12196	0	-1	-1	4.08848	4.44576	4.05986	5.02571
11744575_a_at	ELOVL2	elongation of very long chain fatty acids (FEN1/Elo2, SUR4/Elo3, yeast)-like 2	-1.21187	-2.12196	0	-1	-1	58.6545	57.4238	55.1286	58.9238
11760128_x_at	LIMS1	LIM and senescent cell antigen-like domains 1	-1.31122	-2.12076	0	-1	-1	786.974	760.562	608.14	656.498
11758230_s_at	NFIA	nuclear factor I/A	1.21756	-2.11937	0	-1	-1	1.7911	1.96474	2.14577	2.42152
11722304_a_at	LRRFIP1	leucine rich repeat (in FLII) interacting protein 1	-1.47382	-2.11661	0	-1	-1	1250.17	1390.42	1185.31	969.724
11719366_s_at	CXCL1	chemokine (C-X-C motif) ligand 1 (melanoma growth stimulating activity, alpha)	1.1078	-2.11531	0	-1	-1	54.5922	60.0759	125.982	139.771
11716388_a_at	BAZ1B	bromodomain adjacent to zinc finger domain, 1B	-1.20049	-2.11466	0	-1	-1	44.1353	47.7791	32.0549	40.2194
11759666_x_at	HLA-DPB1	major histocompatibility complex, class II, DP beta 1	-1.09466	-2.11465	0	-1	-1	475.312	498.457	610.411	511.37
11745799_s_at	ETV1	ets variant 1	-1.12134	-2.1131	0	-1	-1	45.1416	46.2871	44.4238	37.4238
11757632_s_at	LIMK2	LIM domain kinase 2	1.07819	-2.11304	0	-1	-1	11.9808	12.603	17.7548	19.059
11730295_at	SLC25A40	solute carrier family 25, member 40	1.15541	-2.11248	0	-1	-1	10.1537	12.6808	14.2416	14.582
11717237_s_at	AMD1	adenosylmethionine decarboxylase 1	1.12388	-2.11063	0	-1	-1	1375.42	1448.6	1485.42	1189.07
11743746_a_at	PHKA1	phosphorylase kinase, alpha 1 (muscle)	1.19584	-2.10946	0	-1	-1	722.225	759.531	629.059	585.735
11728307_x_at	GULP1	GULP, engulfment adaptor PTB domain containing 1	-1.21335	-2.10863	0	-1	-1	2.64612	2.7155	2.50011	2.41068
11727413_at	CLN8	ceroid-lipofuscinosis, neuronal 8 (epilepsy, progressive with mental retardation)	-1.2661	-2.10777	0	-1	-1	358.084	343.268	358.334	440.904
11760127_at	LIMS1	LIM and senescent cell antigen-like domains 1	-1.30883	-2.10482	0	-1	-1	705.968	664.503	743.858	903.231
11745436_a_at	ZNF148	zinc finger protein 148	-1.69292	-2.10337	-1	-1	-2	233.674	226.791	356.174	419.051
11745007_s_at	SDC2	syndecan 2	-1.26198	-2.10158	0	-1	-1	5.50991	5.8258	5.29727	6.231
11744605_a_at	THOC2	THO complex 2	-1.45232	-2.1015	0	-1	-1	280.746	299.085	282.189	288.105
11719396_a_at	EXTL2	exostoses (multiple)-like 2	-1.12457	-2.10133	0	-1	-1	332.534	362.014	340.969	319.699
11728141_at	SHISA2	shisa homolog 2 (Xenopus laevis)	-1.4851	-2.09994	0	-1	-1	1914.52	1929.72	1619.92	1115.7
11731622_x_at	ZNF91	zinc finger protein 91	-1.17438	-2.09842	0	-1	-1	2.05822	2.19822	2.05822	2.05822
11722266_at	ADCY1	adenylate cyclase 1 (brain)	1.10301	-2.09572	0	-1	-1	62.5461	60.3301	8.53133	10.8069
11749498_a_at	NFIB	nuclear factor I/B	1.00171	-2.09255	0	-1	-1	265.559	290.822	18.1741	23.5665
11754524_x_at	TFPI2	tissue factor pathway inhibitor 2	1.16553	-2.09234	0	-1	-1	120.424	137.359	231.424	259.129
11720717_a_at	FGF13	fibroblast growth factor 13	-1.18794	-2.09061	0	-1	-1	100.276	93.2288	179.103	205.391
11733671_a_at	EYA1	eyes absent homolog 1 (Drosophila)	1.33229	-2.07882	0	-1	-1	250.31	270.652	554.015	458.367
11743671_at	ZNF292	zinc finger protein 292	-1.94609	-2.07752	-1	-1	-2	191.856	204.288	447.895	376.941
11747231_a_at	SHC4	SHC (Src homology 2 domain containing) family, member 4	1.02044	-2.07751	0	-1	-1	2.93379	2.79875	2.36543	2.5204
11732876_at	TRPM8	transient receptor potential cation channel, subfamily M, member 8	1.12908	-2.07726	0	-1	-1	133.739	136.433	365.527	417.168
11758768_x_at	AMD1	adenosylmethionine decarboxylase 1	1.06948	-2.0734	0	-1	-1	1542.37	1424.82	1455.35	977.278
11737040_s_at	PHLDB2	pleckstrin homology-like domain, family B, member 2	-1.64508	-2.07295	-1	-1	-2	731.212	683.16	709.554	402.62
11754473_a_at	CADM1	cell adhesion molecule 1	1.15742	-2.07128	0	-1	-1	257.151	259.392	148.643	183.824
11715442_s_at	CTGF	connective tissue growth factor	1.06725	-2.07	0	-1	-1	466.359	495.357	330.424	392.178
11740175_a_at	ARSK	arylsulfatase family, member K	1.08615	-2.06778	0	-1	-1	1696.42	1863.66	1794.65	1597.41
11730998_at	ZNF654	zinc finger protein 654	-1.20303	-2.06758	0	-1	-1	1484.17	1636.17	1584.96	1394.58
11752334_a_at	ZNF12	zinc finger protein 12	-1.44845	-2.06563	0	-1	-1	1032.66	934.516	662.2	575.103
11754594_a_at	SLC26A2	solute carrier family 26 (sulfate transporter), member 2	-1.16534	-2.06516	0	-1	-1	722.424	650.559	454.924	402.857
11746800_s_at	PTPLAD1	protein tyrosine phosphatase-like A domain containing 1	-1.29018	-2.06412	0	-1	-1	3.01663	3.29328	3.09535	4.26268
11751097_x_at	SNX10	sorting nexin 10	1.09229	-2.06302	0	-1	-1	14.7889	15.1507	11.9	17.846
11719318_a_at	GOLGA4	golgin A4	-1.42252	-2.0609	0	-1	-1	28.1985	26.4292	20.4026	31.2668
11736507_s_at	FRMD6	FERM domain containing 6	-1.05291	-2.0608	0	-1	-1	3.69177	4.66078	4.32297	4.61242
11748140_s_at	AMD1	adenosylmethionine decarboxylase 1	1.20442	-2.05792	0	-1	-1	1272.61	1285.16	611.037	554.174
11748299_a_at	SHC4	SHC (Src homology 2 domain containing) family, member 4	1.02525	-2.05757	0	-1	-1	1400.27	1406.39	706.986	657.23
11751921_s_at	AHR	aryl hydrocarbon receptor	-1.11667	-2.05595	0	-1	-1	241.978	267.544	339.27	454.302
11725524_s_at	DSG2	desmoglein 2	1.46558	-2.05483	0	-1	-1	166.047	196.447	238.793	323.729
11736446_x_at	PDCD7	programmed cell death 7	-1.0388	-2.05428	0	-1	-1	23.6589	21.9834	23.0878	109.135
11718361_at	COIL	coilin	-1.26472	-2.05391	0	-1	-1	2.92554	3.04206	2.92554	3.65406
11725414_a_at	USP16	ubiquitin specific peptidase 16	-1.02014	-2.05214	0	-1	-1	463.883	370.03	229.805	196.389
11720669_at	KAT2B	K(lysine) acetyltransferase 2B	1.04561	-2.0517	0	-1	-1	1.72451	1.68933	1.58772	1.62169
11750913_a_at	ME1	malic enzyme 1, NADP(+)-dependent, cytosolic	-1.19649	-2.05067	0	-1	-1	1.58402	1.81279	1.72929	2.26952
11739043_a_at	LIMK2	LIM domain kinase 2	1.1585	-2.04796	0	-1	-1	182.459	176.424	198.637	224.674
11744069_at	LSG1	large subunit GTPase 1 homolog (S. cerevisiae)	-1.49646	-2.0465	0	-1	-1	290.816	288.249	296.268	263.308
11743408_x_at	RBM25	RNA binding motif protein 25	-1.68198	-2.04615	-1	-1	-2	179.653	175.796	191.611	162.057
11754041_x_at	FXYD3	FXYD domain containing ion transport regulator 3	1.11085	-2.04546	0	-1	-1	29.9134	28.3164	43.6268	70.7592
11743385_a_at	PRPF40A	PRP40 pre-mRNA processing factor 40 homolog A (S. cerevisiae)	-1.4578	-2.04507	0	-1	-1	198.285	198.285	207.491	183.674
11743175_at	TSHZ3	teashirt zinc finger homeobox 3	-1.11655	-2.04253	0	-1	-1	614.234	639.814	617.28	541.505
11744434_a_at	PARP9	poly (ADP-ribose) polymerase family, member 9	1.19052	-2.04244	0	-1	-1	638.507	640.682	568.995	533.581
11722630_a_at	NARG2	NMDA receptor regulated 2	-1.17141	-2.04207	0	-1	-1	527.577	550.71	491.853	464.79
11716940_a_at	TRIB2	tribbles homolog 2 (Drosophila)	-1.37531	-2.04185	0	-1	-1	604.782	626.456	563.276	520.507
11727463_at	ZXDC	ZXD family zinc finger C	-1.06522	-2.04119	0	-1	-1	118.564	112.785	115.932	131.786
11744481_s_at	OPN3	opsin 3	-1.03712	-2.03992	0	-1	-1	472.226	463.364	363.772	289.17
11719506_a_at	DHX36	DEAH (Asp-Glu-Ala-His) box polypeptide 36	-1.26516	-2.03922	0	-1	-1	145.221	158.144	250.394	194.162
11727262_at	ENTPD7	ectonucleoside triphosphate diphosphohydrolase 7	1.09833	-2.03889	0	-1	-1	640.138	674.199	568.628	496.781
11748302_x_at	LOC100170939 /// LOC100510699 /// LOC653080 /// SMA4 /// SMA5	glucuronidase, beta pseudogene /// putative beta-glucuronidase-like protein FLJ75429-li	-1.43207	-2.03853	0	-1	-1	819.45	849.924	735.077	704.34
11726272_a_at	ATP1B1	ATPase, Na+/K+ transporting, beta 1 polypeptide	-1.13488	-2.03558	0	-1	-1	445.005	445.772	259.895	310.07
11735295_a_at	LRRK2	leucine-rich repeat kinase 2	1.03143	-2.03471	0	-1	-1	3.90686	4.58466	7.01807	10.8449
11732870_a_at	CASP1	caspase 1, apoptosis-related cysteine peptidase (interleukin 1, beta, convertase)	1.15365	-2.03068	0	-1	-1	98.5997	99.4952	137.359	208.026
11720351_a_at	ETV5	ets variant 5	-1.23152	-2.02957	0	-1	-1	191.591	187.532	211.674	190.867
11740045_a_at	PHACTR2	phosphatase and actin regulator 2	-1.01351	-2.02957	0	-1	-1	227.594	244.122	218.633	209.427
11746351_a_at	REV3L	REV3-like, catalytic subunit of DNA polymerase zeta (yeast)	-1.40993	-2.02932	0	-1	-1	689.75	706.509	356.632	552.297
11757557_s_at	CADM1	cell adhesion molecule 1	-1.18281	-2.02865	0	-1	-1	560.634	532.174	358.33	434.933
11743014_a_at	DIP2C	DIP2 disco-interacting protein 2 homolog C (Drosophila)	-1.16465	-2.02794	0	-1	-1	290.486	225.347	128.448	154.924
11728478_a_at	C1orf114	chromosome 1 open reading frame 114	1.26741	-2.02583	0	-1	-1	53.3337	55.7528	29.7564	28.5283
11724841_a_at	PKN2	protein kinase N2	-1.41648	-2.02289	0	-1	-1	165.488	160.536	88.3995	74.6738
11720652_a_at	BBX	bobby sox homolog (Drosophila)	-1.42337	-2.02178	0	-1	-1	2.90521	3.24309	5.62789	3.65406
11720993_at	SOX2	SRY (sex determining region Y)-box 2	-1.23222	-2.02146	0	-1	-1	5.04468	3.93624	18.0842	7.79993
11731100_a_at	MFI2	antigen p97 (melanoma associated) identified by monoclonal antibodies 133.2 and 96.5	-1.19442	-2.02145	0	-1	-1	4.03731	4.30882	32.6261	15.7614
11721714_s_at	ATRX	alpha thalassemia/mental retardation syndrome X-linked	-1.12304	-2.02096	0	-1	-1	1.82344	1.84813	2.05777	2.06422
11720668_at	KAT2B	K(lysine) acetyltransferase 2B	1.17519	-2.02016	0	-1	-1	1.94055	1.97755	1.93326	2.17068
11743865_s_at	ATP2B1	ATPase, Ca++ transporting, plasma membrane 1	-1.15202	-2.01891	0	-1	-1	117.641	117.957	68.7189	105.565
11722408_at	GALNT7	UDP-N-acetyl-alpha-D-galactosamine:polypeptide N-acetylgalactosaminyltransferase 7 (Gal	1.03489	-2.01852	0	-1	-1	284.409	277.611	177.424	242.506
11750683_a_at	NEK4	NIMA (never in mitosis gene a)-related kinase 4	-1.18218	-2.01786	0	-1	-1	834.377	804.838	963.376	1064.73
11715478_a_at	TFRC	transferrin receptor (p90, CD71)	-1.38305	-2.01593	0	-1	-1	204.352	225.509	203.291	293.626
11763383_x_at	STYXL1	serine/threonine/tyrosine interacting-like 1	1.07192	-2.01577	0	-1	-1	208.375	226.557	200.913	291.697
11730843_a_at	MXI1	MAX interactor 1	1.41018	-2.01565	0	-1	-1	4.34646	4.05859	3.90288	3.90288
11716062_a_at	TNC	tenascin C	-1.0853	-2.01545	0	-1	-1	82.2234	82.5107	32.6046	52.7688
11737782_a_at	PROSC	proline synthetase co-transcribed homolog (bacterial)	-1.377	-2.01522	0	-1	-1	490.338	453.36	188.134	280.728
11719826_x_at	ZAK	sterile alpha motif and leucine zipper containing kinase AZK	-1.66088	-2.01518	-1	-1	-2	23.1738	22.1738	11.1468	12.5834
11720404_at	EFNB2	ephrin-B2	1.03314	-2.01518	0	-1	-1	4.36579	3.83737	4.14826	3.91054
11749191_a_at	ZAK	sterile alpha motif and leucine zipper containing kinase AZK	-1.43342	-2.01518	0	-1	-1	2.64871	2.92404	2.70787	2.86547
11755623_a_at	ARSK	arylsulfatase family, member K	-1.12309	-2.01518	0	-1	-1	757.615	713.004	234.72	255.186
11760295_at	EBNA1BP2	EBNA1 binding protein 2	1	-2.01518	0	-1	-1	717.585	714.333	233.405	236.801
11741076_a_at	CASP1	caspase 1, apoptosis-related cysteine peptidase (interleukin 1, beta, convertase)	-1.36013	-2.01355	0	-1	-1	1088.03	1141.12	1224.6	1355.52
11753027_a_at	PLEKHB2	pleckstrin homology domain containing, family B (evectins) member 2	-1.61674	-2.01311	-1	-1	-2	1081.92	1105.15	1212.63	1349.67
11758228_s_at	AMMECR1	Alport syndrome, mental retardation, midface hypoplasia and elliptocytosis chromosomal	1.02413	-2.01066	0	-1	-1	86.3005	99.4238	66.8582	109.761
11739065_a_at	GNG12	guanine nucleotide binding protein (G protein), gamma 12	-1.35119	-2.00988	0	-1	-1	2.11796	2.13406	4.96993	4.02417
11736411_s_at	NUP62	nucleoporin 62kDa	-1.28963	-2.00675	0	-1	-1	2.18226	2.00774	9.21581	5.35339
11756705_a_at	NAA25	N(alpha)-acetyltransferase 25, NatB auxiliary subunit	-1.29245	-2.00671	0	-1	-1	1.9414	2.10498	3.0868	3.02193
11735340_a_at	TANC1	tetratricopeptide repeat, ankyrin repeat and coiled-coil containing 1	-1.02516	-2.00595	0	-1	-1	8.54135	8.34116	7.21984	10.524
11723103_x_at	GNB4	guanine nucleotide binding protein (G protein), beta polypeptide 4	-1.53548	-2.00544	-1	-1	-2	4.24104	2.41386	8.81629	9.13936
11719738_at	DCP2	DCP2 decapping enzyme homolog (S. cerevisiae)	1.05867	-2.00371	0	-1	-1	2.41638	2.41638	2.86424	3.51118
11751217_x_at	CEACAM1	carcinoembryonic antigen-related cell adhesion molecule 1 (biliary glycoprotein)	-1.02667	-2.00367	0	-1	-1	5.76818	6.32842	12.4321	18.3256
11723687_a_at	FAM46A	family with sequence similarity 46, member A	-1.01432	-2.00055	0	-1	-1	271.166	290.174	325.511	357.796
11723102_at	GNB4	guanine nucleotide binding protein (G protein), beta polypeptide 4	-1.48984	-2.00045	0	-1	-1	1737.59	1527.19	1297.38	1411.37
11725735_a_at	NFYA	nuclear transcription factor Y, alpha	-1.06186	-1.99831	0	-1	-1	971.952	925.466	662.924	845.964
11716766_a_at	IQGAP1	IQ motif containing GTPase activating protein 1	-1.15351	-1.99708	0	-1	-1	4.02046	4.38768	4.10928	4.92426
11749178_a_at	GALK2	galactokinase 2	-1.10514	-1.99594	0	-1	-1	37.6772	42.2628	36.6516	41.8752
11748905_a_at	CTHRC1	collagen triple helix repeat containing 1	1.11708	-1.99244	0	-1	-1	67.7721	65.1766	47.133	52.9418
11743148_s_at	ZNF22	zinc finger protein 22 (KOX 15)	-1.36554	-1.99172	0	-1	-1	3.59708	3.551	2.64181	1.90181
11747058_a_at	DTWD1	DTW domain containing 1	-1.23058	-1.99074	0	-1	-1	2.6743	2.68382	2.86297	2.8857
11721629_a_at	MAFB	v-maf musculoaponeurotic fibrosarcoma oncogene homolog B (avian)	1.1711	-1.98995	0	-1	-1	815.985	756.639	548.408	455.581
11756162_s_at	PPAP2B	phosphatidic acid phosphatase type 2B	-1.33397	-1.98986	0	-1	-1	475.705	491.464	707.407	506.734
11743043_a_at	FBLN5	fibulin 5	-1.10395	-1.98975	0	-1	-1	9.30445	6.72748	11.7934	5.8501
11757801_x_at	HLA-DPB1	major histocompatibility complex, class II, DP beta 1	1.62764	-1.98924	1	-1	0	496.793	518.226	311.202	354.693
11754040_a_at	FXYD3	FXYD domain containing ion transport regulator 3	1.06126	-1.98872	0	-1	-1	297.712	313.582	191.563	213.96
11724275_s_at	TMEM158	transmembrane protein 158 (gene/pseudogene)	-1.47037	-1.98836	0	-1	-1	1.61704	1.73933	1.91742	1.78784
11730893_a_at	UBA6	ubiquitin-like modifier activating enzyme 6	-1.57057	-1.98818	-1	-1	-2	274.829	243.202	119.249	113.199
11751215_a_at	SLAIN1	SLAIN motif family, member 1	1.23062	-1.98477	0	-1	-1	566.424	504.424	237.424	249.424
11732004_a_at	ADAL	adenosine deaminase-like	-1.2408	-1.98432	0	-1	-1	30.2488	26.0404	8.87683	11.9657
11761303_a_at	POLR1C	polymerase (RNA) I polypeptide C, 30kDa	1.00384	-1.98331	0	-1	-1	40.6377	41.8513	52.001	59.0883
11743706_a_at	MGA	MAX gene associated	-1.35068	-1.98273	0	-1	-1	4.1954	4.18224	3.81013	3.70385
11726245_s_at	HIST1H4C	histone cluster 1, H4c	-1.36581	-1.98271	0	-1	-1	57.042	55.0554	29.1765	28.9211
11718528_a_at	TOR3A	torsin family 3, member A	-1.14236	-1.9819	0	-1	-1	717.695	720.869	515.819	439.096
11739379_a_at	FAM198B	family with sequence similarity 198, member B	1.27218	-1.97892	0	-1	-1	81.4291	81.6738	62.7686	55.6738
11764153_at	---	---	-1.02516	-1.97807	0	-1	-1	3.33234	3.53033	2.39231	2.40045
11716724_x_at	DPY19L1	dpy-19-like 1 (C. elegans)	1.15605	-1.97782	0	-1	-1	34.0323	31.0093	5.12921	24.7649
11724096_a_at	PDE4B	phosphodiesterase 4B, cAMP-specific	-1.20365	-1.97762	0	-1	-1	1560.09	1522.61	1586.35	1470.03
11744188_at	ZNF420	zinc finger protein 420	-1.07393	-1.97697	0	-1	-1	29.718	19.0735	65.4601	141.796
11760705_a_at	NDUFS2	NADH dehydrogenase (ubiquinone) Fe-S protein 2, 49kDa (NADH-coenzyme Q reductase)	1.03671	-1.9767	0	-1	-1	1.58407	1.73506	1.5958	1.66572
11724167_s_at	GLT25D2	glycosyltransferase 25 domain containing 2	-1.21804	-1.97412	0	-1	-1	1456.13	1571.77	1958.48	2352.66
11725166_s_at	MED23	mediator complex subunit 23	-1.11933	-1.97299	0	-1	-1	7.88763	7.02375	235.281	852.1
11740039_a_at	EHBP1	EH domain binding protein 1	-1.21036	-1.97261	0	-1	-1	129.133	146.955	126.742	139.374
11755126_s_at	AMD1	adenosylmethionine decarboxylase 1	1.12189	-1.97224	0	-1	-1	94.1431	111.377	95.0603	103.564
11739241_a_at	SDCCAG1	serologically defined colon cancer antigen 1	-1.35786	-1.97106	0	-1	-1	529.458	543.151	465.047	349.908
11751833_a_at	BCHE	butyrylcholinesterase	-1.27149	-1.97095	0	-1	-1	248.424	242.772	234.038	211.993
11740036_at	CARD8	caspase recruitment domain family, member 8	-1.19827	-1.97024	0	-1	-1	524.796	525.364	116.824	91.2765
11734295_x_at	ZNF772	zinc finger protein 772	1.00122	-1.96812	0	-1	-1	2230.84	2371.07	3188.79	3452.77
11723191_at	ZIC2	Zic family member 2 (odd-paired homolog, Drosophila)	-1.14833	-1.9676	0	-1	-1	53.4382	51.0667	34.2954	44.4267
11721601_s_at	ZNF238	zinc finger protein 238	-1.15763	-1.96581	0	-1	-1	10.8758	10.2431	10.9571	10.1671
11735207_a_at	MDGA2	MAM domain containing glycosylphosphatidylinositol anchor 2	-1.16469	-1.96578	0	-1	-1	530.629	480.376	331.955	360.848
11758582_s_at	SIX4	SIX homeobox 4	-1.13585	-1.96578	0	-1	-1	969.674	997.424	437.137	457.174
11739255_x_at	FAM84B	family with sequence similarity 84, member B	1.03557	-1.96565	0	-1	-1	1183.43	1153.03	546.833	544.992
11730722_a_at	NCAM1	neural cell adhesion molecule 1	-1.23359	-1.96315	0	-1	-1	16.1942	20.4613	24.0214	38.2887
11721230_a_at	BEND7	BEN domain containing 7	1.04213	-1.96303	0	-1	-1	43.5191	42.427	27.4056	28.4858
11739542_a_at	C19orf12	chromosome 19 open reading frame 12	-1.0455	-1.96014	0	-1	-1	16.586	14.6988	10.5728	8.66064
11748210_a_at	MMP8	matrix metallopeptidase 8 (neutrophil collagenase)	1	-1.95936	0	-1	-1	20.5342	23.3836	14.4001	13.7289
11732331_s_at	ARL4C	ADP-ribosylation factor-like 4C	-1.6067	-1.95902	-1	-1	-2	34.1753	31.1738	45.4238	39.9105
11718700_at	C6orf89	chromosome 6 open reading frame 89	-1.84559	-1.95734	-1	-1	-2	255.266	251.421	224.304	269.793
11742811_at	RPS6KA3	ribosomal protein S6 kinase, 90kDa, polypeptide 3	1.04828	-1.95734	0	-1	-1	88.4406	87.4594	101.205	138.609
11754319_at	SSH1	slingshot homolog 1 (Drosophila)	-1.03616	-1.95512	0	-1	-1	121.249	121.641	89.682	88.3555
11725326_a_at	CAMK2D	calcium/calmodulin-dependent protein kinase II delta	1.12228	-1.95485	0	-1	-1	81.4224	83.7306	58.8601	54.9935
11734742_a_at	LIMK2	LIM domain kinase 2	1.11907	-1.95475	0	-1	-1	85.6738	87.5489	141.48	123.924
11763314_s_at	ARL4C	ADP-ribosylation factor-like 4C	-1.71146	-1.95475	-1	-1	-2	43.1266	48.7575	21.2006	36.6
11758534_s_at	SLC25A17	solute carrier family 25 (mitochondrial carrier; peroxisomal membrane protein, 34kDa),	1.06802	-1.9533	0	-1	-1	140.163	103.424	64.4238	58.8622
11731958_s_at	FOLH1 /// FOLH1B	folate hydrolase (prostate-specific membrane antigen) 1 /// folate hydrolase 1B	1.0998	-1.95292	0	-1	-1	429.38	349.174	207.606	202.674
11730370_a_at	EIF4E3	eukaryotic translation initiation factor 4E family member 3	-1.63192	-1.95204	-1	-1	-2	71.3446	61.2136	39.2775	35.5983
11729906_x_at	LRCH2	leucine-rich repeats and calponin homology (CH) domain containing 2	1.1862	-1.95193	0	-1	-1	74.1367	56.4185	132.405	95.1879
11747181_a_at	LMAN1	lectin, mannose-binding, 1	-1.22242	-1.95144	0	-1	-1	200.598	218.59	340.217	409.923
11723960_at	SCFD2	sec1 family domain containing 2	-1.12685	-1.95112	0	-1	-1	446.208	431.282	328.665	281.799
11725121_x_at	GATAD1	GATA zinc finger domain containing 1	-1.36988	-1.95038	0	-1	-1	44.8486	40.3724	49.2579	40.2739
11720801_a_at	BIN3	bridging integrator 3	1.09656	-1.94914	0	-1	-1	60.5649	66.4132	78.1406	64.4238
11756510_a_at	FAN1	FANCD2/FANCI-associated nuclease 1	1.03014	-1.9491	0	-1	-1	64.4238	63.712	79.6738	63.7895
11722860_a_at	TRIM2	tripartite motif-containing 2	-1.11416	-1.94904	0	-1	-1	2.75416	3.02426	2.93857	2.43838
11743410_a_at	RBM25	RNA binding motif protein 25	-1.50844	-1.94876	-1	-1	-2	10.0898	11.7552	10.5349	8.72936
11723034_at	GTF2A2	general transcription factor IIA, 2, 12kDa	1.18524	-1.9481	0	-1	-1	343.719	351.553	391.376	303.424
11747085_a_at	DYNC1LI2	dynein, cytoplasmic 1, light intermediate chain 2	-1.54128	-1.9458	-1	-1	-2	175.412	192.901	156.426	192.713
11741276_s_at	TMEM144	transmembrane protein 144	1.12997	-1.94518	0	-1	-1	224.249	253.906	194.024	145.907
11720363_at	PHIP	pleckstrin homology domain interacting protein	-1.78775	-1.9444	-1	-1	-2	8.41709	10.0267	8.37103	9.10767
11721649_a_at	GPATCH4	G patch domain containing 4	-1.35389	-1.94337	0	-1	-1	8.06364	10.0623	9.69953	8.95419
11737042_s_at	PHLDB2	pleckstrin homology-like domain, family B, member 2	-1.16582	-1.94263	0	-1	-1	29.0757	31.3637	50.9482	48.6505
11741223_s_at	FAM198B	family with sequence similarity 198, member B	1.36517	-1.94129	0	-1	-1	70.1862	64.0565	20.1738	29.8393
11732006_s_at	ADAL	adenosine deaminase-like	1.02537	-1.94123	0	-1	-1	81.6738	83.4238	28.0378	36.4238
11729641_a_at	TPD52	tumor protein D52	1.05125	-1.94095	0	-1	-1	3521.91	3520.69	3684.52	3684.45
11715778_a_at	LUZP6 /// MTPN	leucine zipper protein 6 /// myotrophin	-1.05959	-1.93916	0	-1	-1	2971.78	2900.23	2984.72	3098.44
11735776_x_at	HIST1H4K	histone cluster 1, H4k	-1.02047	-1.93668	0	-1	-1	2028.24	2064.48	2088.34	2320.87
11715951_s_at	KCTD12	potassium channel tetramerisation domain containing 12	1.07895	-1.93649	0	-1	-1	1.86935	1.99651	1.99651	1.99651
11728521_a_at	ART3	ADP-ribosyltransferase 3	1.06576	-1.93649	0	-1	-1	2.83187	2.94729	2.59092	2.94729
11737039_a_at	PHLDB2	pleckstrin homology-like domain, family B, member 2	1.13523	-1.93649	0	-1	-1	1539.95	1598.81	1808.68	1910.86
11723756_at	ZFR	zinc finger RNA binding protein	-1.03797	-1.9351	0	-1	-1	166.845	178.537	141.353	132.211
11733509_a_at	LIMK2	LIM domain kinase 2	1.00816	-1.93331	0	-1	-1	170.548	169.707	109.46	86.0677
11728719_a_at	LTBP1	latent transforming growth factor beta binding protein 1	-1.27821	-1.92982	0	-1	-1	175.248	171.952	239.88	229.955
11746048_s_at	ADAL	adenosine deaminase-like	-1.08885	-1.92926	0	-1	-1	109.536	111.443	117.759	119.963
11747164_a_at	SR140	U2-associated SR140 protein	-1.34559	-1.92639	0	-1	-1	7.51455	8.3682	6.84596	6.84596
11735046_at	ATP6V0D2	ATPase, H+ transporting, lysosomal 38kDa, V0 subunit d2	1.05869	-1.92599	0	-1	-1	3.62001	4.40665	3.96721	4.21502
11736556_s_at	SLC2A14 /// SLC2A3	solute carrier family 2 (facilitated glucose transporter), member 14 /// solute carrier	1.23233	-1.92568	0	-1	-1	253.757	254.909	179.51	181.033
11715641_a_at	TTC3	tetratricopeptide repeat domain 3	-1.024	-1.92544	0	-1	-1	6.7843	7.05417	7.14276	6.50915
11726328_x_at	GBP1	guanylate binding protein 1, interferon-inducible, 67kDa	-1.04984	-1.92544	0	-1	-1	261.167	264.956	301.323	318.954
11755058_a_at	BAZ1A	bromodomain adjacent to zinc finger domain, 1A	-1.37884	-1.92544	0	-1	-1	117.602	110.924	149.307	142.832
11761752_at	C2orf34	chromosome 2 open reading frame 34	-1.09171	-1.92355	0	-1	-1	4.37863	4.6146	3.3099	3.15581
11753129_a_at	TM4SF1	transmembrane 4 L six family member 1	1.21093	-1.92302	0	-1	-1	175.075	155.412	100.624	85.9251
11734826_s_at	SPRED1	sprouty-related, EVH1 domain containing 1	-1.11445	-1.92193	0	-1	-1	36.3684	35.4778	19.0198	20.9928
11721111_a_at	ACOT13	acyl-CoA thioesterase 13	-1.02404	-1.92171	0	-1	-1	6.32183	4.13663	3.17781	3.02539
11733892_a_at	FKBP14	FK506 binding protein 14, 22 kDa	-1.22063	-1.92114	0	-1	-1	97.8462	111.326	203.758	154.24
11761781_a_at	SRSF11	serine/arginine-rich splicing factor 11	-1.58743	-1.91825	-1	-1	-2	244.053	254.692	242.54	253.112
11722654_s_at	STK17A	serine/threonine kinase 17a	-1.04067	-1.91728	0	-1	-1	2.12652	2.58849	2.05219	2.11221
11737774_a_at	RNF182	ring finger protein 182	-1.15341	-1.91699	0	-1	-1	21.1622	20.5174	29.8987	46.5588
11725559_a_at	ZFP112	zinc finger protein 112 homolog (mouse)	1.43534	-1.91619	0	-1	-1	18.1643	18.2732	30.592	44.5761
11745438_x_at	TTC3	tetratricopeptide repeat domain 3	-1.25873	-1.91435	0	-1	-1	14.4735	15.537	24.0287	35.1731
11724211_a_at	LMAN1	lectin, mannose-binding, 1	-1.26134	-1.91393	0	-1	-1	60.4845	59.8236	113.926	85.2002
11730816_a_at	CTDSPL2	CTD (carboxy-terminal domain, RNA polymerase II, polypeptide A) small phosphatase like	-1.25192	-1.91107	0	-1	-1	10.1859	9.93587	9.61254	8.68274
11730806_at	BTN3A2	butyrophilin, subfamily 3, member A2	1.08955	-1.90914	0	-1	-1	114.155	117.546	83.6103	91.1429
11751096_a_at	SNX10	sorting nexin 10	-1.13192	-1.90869	0	-1	-1	112.476	119.262	52.9838	60.1489
11756871_x_at	SNX10	sorting nexin 10	-1.20713	-1.90869	0	-1	-1	139.174	140.924	316.481	398.355
11743661_a_at	MBNL1	muscleblind-like (Drosophila)	-1.17255	-1.90814	0	-1	-1	265.607	266.09	512.472	654.924
11741885_x_at	CASP1	caspase 1, apoptosis-related cysteine peptidase (interleukin 1, beta, convertase)	1.10696	-1.90749	0	-1	-1	196.599	188.283	377.629	502.239
11751269_a_at	SUPT3H	suppressor of Ty 3 homolog (S. cerevisiae)	1.14609	-1.90718	0	-1	-1	8.54833	7.97986	8.48143	11.5065
11758712_s_at	SELT	selenoprotein T	1.02999	-1.9052	0	-1	-1	4.44436	4.44436	4.82867	4.26033
11725537_at	ZNRF3	zinc and ring finger 3	-1.23312	-1.90464	0	-1	-1	583.423	566.737	338.924	272.424
11728219_a_at	BCLAF1	BCL2-associated transcription factor 1	-1.10531	-1.90385	0	-1	-1	264.145	253.599	197.256	170.388
11726041_x_at	STK17B	serine/threonine kinase 17b	-1.04686	-1.9035	0	-1	-1	128.632	135.002	118.748	100.982
11736111_a_at	ARHGAP18	Rho GTPase activating protein 18	-1.0582	-1.90228	0	-1	-1	49.6301	55.3184	5.54046	3.82976
11716783_a_at	TBL1XR1	transducin (beta)-like 1 X-linked receptor 1	-1.24539	-1.90209	0	-1	-1	301.121	335.634	33.6156	23.2363
11745572_s_at	DPY19L1	dpy-19-like 1 (C. elegans)	-1.02154	-1.90206	0	-1	-1	909.775	894.012	914.506	914.948
11756504_s_at	LOC100509231 /// LOC100509288 /// OVOS2	ovostatin homolog 2-like /// ovostatin homolog 2-like /// ovostatin 2	1.2563	-1.90101	0	-1	-1	229.18	244.911	172.834	154.299
11716710_a_at	ADM	adrenomedullin	-1.18146	-1.89958	0	-1	-1	139.459	136.924	167.318	167.174
11752363_x_at	SBNO1	strawberry notch homolog 1 (Drosophila)	-1.41073	-1.89924	0	-1	-1	98.7538	98.1917	104.922	125.32
11739242_x_at	SDCCAG1	serologically defined colon cancer antigen 1	-1.38423	-1.89888	0	-1	-1	105.648	100.895	111.008	134.936
11757415_s_at	SLC5A3	solute carrier family 5 (sodium/myo-inositol cotransporter), member 3	1.06908	-1.89623	0	-1	-1	4.34689	4.3095	14.7463	17.6051
11725072_at	PHF17	PHD finger protein 17	-1.03392	-1.89604	0	-1	-1	707.931	557.052	99.1279	128.479
11746826_a_at	YWHAG	tyrosine 3-monooxygenase/tryptophan 5-monooxygenase activation protein, gamma polypepti	-1.11358	-1.89597	0	-1	-1	955.669	969.488	509.147	623.474
11730637_a_at	CTLA4	cytotoxic T-lymphocyte-associated protein 4	1.21176	-1.89559	0	-1	-1	136.179	138.997	161.867	232.725
11728479_x_at	C1orf114	chromosome 1 open reading frame 114	1.24259	-1.89497	0	-1	-1	600.994	611.278	627.439	826.094
11719271_s_at	GUSB	glucuronidase, beta	1.0094	-1.89479	0	-1	-1	8.75047	9.85447	15.9544	66.9186
11719802_a_at	ELF1	E74-like factor 1 (ets domain transcription factor)	-1.23849	-1.89409	0	-1	-1	4.25257	4.14819	6.90573	4.81577
11722912_at	USP13	ubiquitin specific peptidase 13 (isopeptidase T-3)	-1.17586	-1.89185	0	-1	-1	74.9223	78.6013	90.0682	95.1983
11718776_s_at	SRRM1	serine/arginine repetitive matrix 1	-1.26856	-1.89179	0	-1	-1	51.0878	58.1188	69.0096	73.1115
11763981_s_at	XPNPEP3	X-prolyl aminopeptidase (aminopeptidase P) 3, putative	-1.04849	-1.89028	0	-1	-1	85.4838	94.235	111.757	114.182
11747137_x_at	ERAP2	endoplasmic reticulum aminopeptidase 2	-1.13562	-1.88865	0	-1	-1	435.108	388.225	468.302	318.965
11754515_a_at	SNX13	sorting nexin 13	-1.14994	-1.88815	0	-1	-1	23.9544	31.7843	28.2857	46.6912
11752249_a_at	MCTP2	multiple C2 domains, transmembrane 2	1	-1.88801	0	-1	-1	324.529	370.449	394.797	456.284
11757742_x_at	PLEKHB2	pleckstrin homology domain containing, family B (evectins) member 2	-1.3971	-1.88581	0	-1	-1	497.984	536.376	609.99	727.879
11742386_a_at	CASP1	caspase 1, apoptosis-related cysteine peptidase (interleukin 1, beta, convertase)	-1.11548	-1.88539	0	-1	-1	229.38	228.37	260.442	229.408
11725569_at	KLHL15	kelch-like 15 (Drosophila)	1.03131	-1.88536	0	-1	-1	310.167	293.973	266.349	225.52
11756305_a_at	SMARCA4	SWI/SNF related, matrix associated, actin dependent regulator of chromatin, subfamily a	-1.52218	-1.88423	-1	-1	-2	87.4416	81.3848	110.421	108.917
11720908_a_at	LRRC16A	leucine rich repeat containing 16A	1.04137	-1.8835	0	-1	-1	2.85977	2.82398	3.97405	3.2725
11763381_a_at	STYXL1	serine/threonine/tyrosine interacting-like 1	1.0129	-1.88314	0	-1	-1	366.234	366.811	131.674	159.424
11742769_a_at	FLRT3	fibronectin leucine rich transmembrane protein 3	-1.31825	-1.88236	0	-1	-1	2065.3	1952.78	919.823	1060.17
11757941_s_at	THBS2	thrombospondin 2	1.10035	-1.88235	0	-1	-1	2318.94	2422.38	1303.23	1404.52
11749568_x_at	DDX55	DEAD (Asp-Glu-Ala-Asp) box polypeptide 55	-1.4916	-1.88163	0	-1	-1	193.054	204.674	338.42	259.012
11730723_a_at	NCAM1	neural cell adhesion molecule 1	-1.0078	-1.87974	0	-1	-1	5.00628	5.25944	4.56848	5.24608
11757901_x_at	CXXC5	CXXC finger protein 5	-1.01723	-1.87932	0	-1	-1	1396.05	1374.07	1460.09	1105.53
11754212_a_at	PPIG	peptidylprolyl isomerase G (cyclophilin G)	-1.61659	-1.87846	-1	-1	-2	1283.07	1280.4	1339.57	994.948
11720154_at	NRIP1	nuclear receptor interacting protein 1	-1.32347	-1.87746	0	-1	-1	79.2657	85.6231	125.509	137.446
11759602_a_at	C1orf63	chromosome 1 open reading frame 63	-1.12063	-1.87736	0	-1	-1	384.108	408.605	491.549	410.2
11757347_s_at	RNF144A	ring finger protein 144A	-1.01125	-1.87728	0	-1	-1	38.6418	39.0737	35.841	37.5086
11738808_a_at	OSBPL10	oxysterol binding protein-like 10	-1.13817	-1.87662	0	-1	-1	219.521	243.096	273.826	318.622
11731569_at	PAWR	PRKC, apoptosis, WT1, regulator	-1.06416	-1.87499	0	-1	-1	4.6178	4.88878	4.15853	4.15853
11745838_a_at	MRS2	MRS2 magnesium homeostasis factor homolog (S. cerevisiae)	1.09719	-1.87486	0	-1	-1	2.78226	2.5746	2.3662	2.80451
11717399_a_at	TIPARP	TCDD-inducible poly(ADP-ribose) polymerase	-1.17544	-1.87407	0	-1	-1	3.12449	2.48357	2.24972	2.14741
11759672_x_at	UGGT2	UDP-glucose glycoprotein glucosyltransferase 2	1.07176	-1.874	0	-1	-1	568.009	612.951	1015.84	902.424
11721839_at	GLIPR1	GLI pathogenesis-related 1	-1.46339	-1.87392	0	-1	-1	10.6826	5.01462	86.8506	102.964
11759952_at	TCFL5	transcription factor-like 5 (basic helix-loop-helix)	-1.26748	-1.87383	0	-1	-1	99.8524	108.03	95.6973	93.6624
11731421_a_at	UBE2G2	ubiquitin-conjugating enzyme E2G 2 (UBC7 homolog, yeast)	-1.09009	-1.87334	0	-1	-1	94.9431	103.387	88.9414	85.516
11735775_at	HIST1H4K	histone cluster 1, H4k	1.12065	-1.87334	0	-1	-1	26.3189	19.4771	26.3189	58.3494
11739860_a_at	ITGA6	integrin, alpha 6	1.03737	-1.87252	0	-1	-1	230.433	218.556	159.98	177.928
11749656_a_at	ARHGAP11A	Rho GTPase activating protein 11A	-1.00091	-1.87189	0	-1	-1	34.4751	33.3431	42.7872	68.8922
11715970_a_at	EPRS	glutamyl-prolyl-tRNA synthetase	-1.9002	-1.87164	-1	-1	-2	205.174	209.517	211.429	277.424
11755982_a_at	TNPO3	transportin 3	-1.55127	-1.87137	-1	-1	-2	129.644	128.02	209.264	207.056
11740035_a_at	CARD8	caspase recruitment domain family, member 8	-1.17905	-1.8696	0	-1	-1	58.4142	60.6875	91.4294	104.749
11755687_x_at	TGOLN2	trans-golgi network protein 2	-1.43519	-1.8696	0	-1	-1	2564.83	2784.57	2940.79	3222.72
11757542_s_at	SSR1	signal sequence receptor, alpha	1.07415	-1.86842	0	-1	-1	3.37925	2.96923	59.0171	71.6284
11755284_s_at	TSPAN13	tetraspanin 13	-1.10379	-1.86826	0	-1	-1	2.77927	2.50765	2.54529	2.57098
11755634_x_at	SFRS18	splicing factor, arginine/serine-rich 18	-1.24534	-1.86794	0	-1	-1	373.077	358.924	337.924	348.722
11747640_a_at	TDP2	tyrosyl-DNA phosphodiesterase 2	1.05261	-1.86773	0	-1	-1	178.777	175.358	170.237	162.41
11743652_a_at	DEK	DEK oncogene	-1.33933	-1.86753	0	-1	-1	370.924	373.924	358.752	380.557
11755522_a_at	LPXN	leupaxin	1.0178	-1.86728	0	-1	-1	24.4966	22.6143	20.5074	29.5341
11756828_a_at	RNF144A	ring finger protein 144A	-1.02196	-1.8666	0	-1	-1	21.2311	19.5447	16.8981	28.1502
11759613_a_at	KIAA1704 /// LOC100507773	KIAA1704 /// hypothetical LOC100507773	1	-1.8666	0	-1	-1	342.536	318.924	349.174	319.237
11757120_at	EIF4A2 /// SNORA63	eukaryotic translation initiation factor 4A2 /// small nucleolar RNA, H/ACA box 63	1.22377	-1.86512	0	-1	-1	284.924	287.611	304.913	297.584
11719739_s_at	DCP2	DCP2 decapping enzyme homolog (S. cerevisiae)	1.10461	-1.86419	0	-1	-1	5.61795	5.9693	4.51568	4.86945
11740855_a_at	KRIT1	KRIT1, ankyrin repeat containing	-1.16505	-1.86209	0	-1	-1	804.179	784.741	292.174	302.174
11743472_a_at	ZNF226	zinc finger protein 226	1.08016	-1.86191	0	-1	-1	106.912	106.472	138.834	108.103
11722358_a_at	EPB41L2	erythrocyte membrane protein band 4.1-like 2	-1.02474	-1.86138	0	-1	-1	60.6296	41.8901	54.3768	21.5439
11731794_x_at	CDAN1	congenital dyserythropoietic anemia, type I	1.08804	-1.85897	0	-1	-1	17.2822	15.1543	18.1333	12.8878
11726265_at	ME1	malic enzyme 1, NADP(+)-dependent, cytosolic	1.16514	-1.85689	0	-1	-1	9.76452	9.53567	8.89605	4.62027
11737623_a_at	DSTYK	dual serine/threonine and tyrosine protein kinase	-1.40656	-1.85658	0	-1	-1	264.061	242.183	246.174	201.657
11754211_a_at	PPIG	peptidylprolyl isomerase G (cyclophilin G)	-1.47707	-1.85657	0	-1	-1	121.665	123.696	118.71	119.758
11730477_at	RNF125	ring finger protein 125	1.0404	-1.85358	0	-1	-1	463.378	462.212	479.847	461.242
11721626_a_at	SEPT6	septin 6	1.05963	-1.85322	0	-1	-1	271.766	253.811	267.66	208.184
11722359_x_at	EPB41L2	erythrocyte membrane protein band 4.1-like 2	1.07912	-1.85311	0	-1	-1	97.1738	99.4238	108.663	108.677
11743742_at	ATP11A	ATPase, class VI, type 11A	1.02503	-1.8524	0	-1	-1	65.8153	65.9752	74.2207	72.3166
11718896_x_at	SPAG9	sperm associated antigen 9	-1.27757	-1.8508	0	-1	-1	57.0523	49.4238	62.926	61.2446
11758613_s_at	ZNF507	zinc finger protein 507	-1.10436	-1.85074	0	-1	-1	769.018	749.966	426.496	517.382
11716009_a_at	DYNC1LI2	dynein, cytoplasmic 1, light intermediate chain 2	-1.51709	-1.85011	-1	-1	-2	41.1413	39.0532	18.7262	17.8829
11726566_a_at	EIF4G1	eukaryotic translation initiation factor 4 gamma, 1	-1.47733	-1.85011	0	-1	-1	15.8796	15.5438	251.568	351.18
11727482_a_at	TPR	translocated promoter region (to activated MET oncogene)	-1.6114	-1.84992	-1	-1	-2	36.547	30.3651	4.10981	5.81916
11753506_x_at	CEACAM1	carcinoembryonic antigen-related cell adhesion molecule 1 (biliary glycoprotein)	1.11583	-1.84951	0	-1	-1	90.4508	91.5399	121.089	143.151
11749192_s_at	UBE2L3	ubiquitin-conjugating enzyme E2L 3	-1.11017	-1.84915	0	-1	-1	322.814	342.583	407.467	543.949
11754827_x_at	FBXO17 /// SARS2	F-box protein 17 /// seryl-tRNA synthetase 2, mitochondrial	-1.10256	-1.84888	0	-1	-1	378.093	383.407	480.852	423.887
11757022_x_at	TFPI2	tissue factor pathway inhibitor 2	-1.14602	-1.84829	0	-1	-1	781.076	815.122	1127.84	1220.23
11755057_s_at	ATP2C1	ATPase, Ca++ transporting, type 2C, member 1	-1.01915	-1.84747	0	-1	-1	90.7632	97.4908	128.005	124.674
11759324_s_at	C6orf204	chromosome 6 open reading frame 204	-1.19598	-1.84735	0	-1	-1	69.6118	73.9671	41.1377	49.9081
11743529_a_at	OPA1	optic atrophy 1 (autosomal dominant)	1.083	-1.84492	0	-1	-1	164.075	149.851	35.4162	22.7608
11723586_a_at	GRB14	growth factor receptor-bound protein 14	-1.19246	-1.84442	0	-1	-1	926.929	806.048	697.96	821.424
11747591_a_at	GLIPR1	GLI pathogenesis-related 1	-1.42113	-1.84266	0	-1	-1	98.0093	111.801	91.5081	104.553
11716028_x_at	SELT	selenoprotein T	-1.02479	-1.84247	0	-1	-1	29.1738	32.1738	40.1853	40.1853
11731454_a_at	SEC62	SEC62 homolog (S. cerevisiae)	-1.18415	-1.84181	0	-1	-1	64.0308	65.3662	79.6238	71.8632
11744898_a_at	BAT2L2	HLA-B associated transcript 2-like 2	-1.52569	-1.84036	-1	-1	-2	392.649	376.311	462.257	422.08
11745228_s_at	TMEM144	transmembrane protein 144	1.0272	-1.83986	0	-1	-1	118.898	133.059	130.702	109.76
11747935_a_at	TNC	tenascin C	1.07149	-1.83779	0	-1	-1	9.79831	10.5032	7.2818	8.91025
11759903_s_at	SDCCAG8	serologically defined colon cancer antigen 8	-1.01602	-1.83682	0	-1	-1	652.517	644.661	609.393	628.621
11717749_x_at	MCTS1	malignant T cell amplified sequence 1	-1.13157	-1.83608	0	-1	-1	395.911	418.041	466.26	442.08
11733042_at	SLC7A2	solute carrier family 7 (cationic amino acid transporter, y+ system), member 2	-1.24157	-1.8356	0	-1	-1	10.9969	11.957	14.549	14.549
11753130_at	TM4SF1	transmembrane 4 L six family member 1	1.02749	-1.83548	0	-1	-1	8.98108	11.1372	5.90133	8.48738
11722317_a_at	PTPN13	protein tyrosine phosphatase, non-receptor type 13 (APO-1/CD95 (Fas)-associated phospha	-1.15934	-1.83478	0	-1	-1	5.12577	7.26078	3.80257	4.70631
11719003_x_at	ANKH	ankylosis, progressive homolog (mouse)	1.09	-1.83468	0	-1	-1	380.225	380.225	490.618	537.373
11722087_a_at	NR1D2	nuclear receptor subfamily 1, group D, member 2	-1.19246	-1.83451	0	-1	-1	10.7954	10.1761	10.7489	10.9969
11758774_at	PTPLB	protein tyrosine phosphatase-like (proline instead of catalytic arginine), member b	-1.30126	-1.83444	0	-1	-1	332.833	348.902	181.971	136.15
11736059_a_at	KIF5B	kinesin family member 5B	-1.69093	-1.83425	-1	-1	-2	113.232	125.414	61.6578	49.6738
11743811_a_at	TFAM	transcription factor A, mitochondrial	-1.12182	-1.83276	0	-1	-1	55.54	51.6031	33.267	37.4526
11716384_at	CCL2	chemokine (C-C motif) ligand 2	-1.41623	-1.83136	0	-1	-1	5.6447	6.44616	4.89147	5.81283
11722062_at	REEP3	receptor accessory protein 3	1.04926	-1.83056	0	-1	-1	164.842	165.588	225.404	267.116
11716554_a_at	HLA-DMA	major histocompatibility complex, class II, DM alpha	-1.15845	-1.82819	0	-1	-1	668.395	605.863	1375.21	1442.79
11757789_a_at	EPB41L2	erythrocyte membrane protein band 4.1-like 2	1.00956	-1.82818	0	-1	-1	264.635	258.178	296.148	204.81
11716027_at	SELT	selenoprotein T	1.09304	-1.82664	0	-1	-1	102.39	96.4362	91.4594	82.9462
11747570_a_at	MGST1	microsomal glutathione S-transferase 1	1.08285	-1.82504	0	-1	-1	24.5345	25.9723	27.2911	28.1738
11755478_x_at	PROSC	proline synthetase co-transcribed homolog (bacterial)	-1.2751	-1.82495	0	-1	-1	2.54529	2.05557	2.32068	2.3404
11718122_a_at	ATP6V1A	ATPase, H+ transporting, lysosomal 70kDa, V1 subunit A	-1.38335	-1.82356	0	-1	-1	568.757	556.779	623.069	512.658
11741209_a_at	ZNF280D	zinc finger protein 280D	1.02242	-1.82274	0	-1	-1	822.266	732.633	497.731	506.681
11717497_at	SLC25A36	solute carrier family 25, member 36	-1.48878	-1.82157	0	-1	-1	220.036	219.532	140.878	139.346
11733879_a_at	HMGXB4	HMG box domain containing 4	-1.41682	-1.82011	0	-1	-1	157.275	142.34	96.4149	98.1413
11757823_s_at	TNRC6B	trinucleotide repeat containing 6B	-1.29015	-1.82011	0	-1	-1	2.1662	2.50865	2.15626	2.40838
11719026_a_at	PSD3	pleckstrin and Sec7 domain containing 3	1	-1.81934	0	-1	-1	57.6738	56.6738	80.8958	72.08
11719684_a_at	NTS	neurotensin	1.02416	-1.81826	0	-1	-1	39.8047	37.0516	56.1218	48.6738
11733928_a_at	ARMC8	armadillo repeat containing 8	-1.16946	-1.81739	0	-1	-1	56.4138	56.3518	52.2204	52.163
11730377_a_at	PHF14	PHD finger protein 14	-1.40762	-1.81635	0	-1	-1	213.96	228.979	71.2907	72.0099
11754213_x_at	PPIG	peptidylprolyl isomerase G (cyclophilin G)	-1.50634	-1.81529	-1	-1	-2	200.085	210.322	68.8897	65.2885
11733254_a_at	FXYD3	FXYD domain containing ion transport regulator 3	1.04229	-1.81421	0	-1	-1	784.449	800.181	1100.1	962.695
11743473_x_at	ZNF226	zinc finger protein 226	-1.03436	-1.8141	0	-1	-1	752.576	809.682	1073.12	946.666
11742711_at	THBS2	thrombospondin 2	1.0453	-1.81387	0	-1	-1	4.38924	4.38924	4.39256	3.93125
11754233_a_at	CEP152	centrosomal protein 152kDa	1.0516	-1.81322	0	-1	-1	467.747	474.562	438.85	396.538
11717346_a_at	ADD3	adducin 3 (gamma)	1.0779	-1.81291	0	-1	-1	80.6738	87.8198	91.1993	82.2107
11720155_a_at	ZC3H7A	zinc finger CCCH-type containing 7A	-1.28793	-1.81243	0	-1	-1	130.545	134.033	48.1942	73.2548
11725327_a_at	CAMK2D	calcium/calmodulin-dependent protein kinase II delta	-1.2277	-1.81164	0	-1	-1	59.7501	59.6475	41.5083	39.0197
11736737_at	RASA2	RAS p21 protein activator 2	-1.01147	-1.81077	0	-1	-1	499.234	452.518	369.548	284.816
11721641_a_at	CAP2	CAP, adenylate cyclase-associated protein, 2 (yeast)	-1.63915	-1.80954	-1	-1	-2	3.60174	2.84275	3.26078	3.26078
11736896_at	PRRG4	proline rich Gla (G-carboxyglutamic acid) 4 (transmembrane)	-1.50375	-1.80916	-1	-1	-2	3.41647	3.85753	3.05492	4.7033
11744559_a_at	SLC25A37	solute carrier family 25, member 37	-1.31278	-1.80916	0	-1	-1	2.42176	2.96876	2.85858	2.46858
11719103_at	CPNE3	copine III	-1.58221	-1.80838	-1	-1	-2	33.178	35.1729	37.4238	33.4238
11722796_a_at	MAPK6	mitogen-activated protein kinase 6	-1.04625	-1.80834	0	-1	-1	27.6818	30.0022	31.516	29.7192
11750547_a_at	GALNT14	UDP-N-acetyl-alpha-D-galactosamine:polypeptide N-acetylgalactosaminyltransferase 14 (Ga	-1.18461	-1.80749	0	-1	-1	55.3851	50.9106	47.9545	49.9961
11751178_a_at	ATP6V1A	ATPase, H+ transporting, lysosomal 70kDa, V1 subunit A	-1.36666	-1.8069	0	-1	-1	3.811	4.1605	4.35626	3.96867
11729350_a_at	MMP8	matrix metallopeptidase 8 (neutrophil collagenase)	1.16292	-1.80641	0	-1	-1	2.67587	2.95402	2.68334	3.07035
11726329_x_at	GBP1	guanylate binding protein 1, interferon-inducible, 67kDa	-1.50579	-1.80548	-1	-1	-2	39.2705	40.7862	260.908	269.807
11743465_a_at	TNPO3	transportin 3	-1.46738	-1.80503	0	-1	-1	3.15431	2.60993	2.11416	2.35036
11752632_a_at	SMC1A	structural maintenance of chromosomes 1A	-1.52097	-1.80373	-1	-1	-2	4.104	4.47463	3.51661	5.1206
11719809_x_at	PLDN	pallidin homolog (mouse)	-1.29203	-1.80322	0	-1	-1	7.64647	8.33171	7.14276	9.03334
11729987_s_at	ROBO2	roundabout, axon guidance receptor, homolog 2 (Drosophila)	-1.14329	-1.80308	0	-1	-1	3.10153	3.12392	2.87399	3.86981
11734791_x_at	SEPT6	septin 6	1.08218	-1.80146	0	-1	-1	106.155	113.963	168.16	177.715
11758507_s_at	SHC4	SHC (Src homology 2 domain containing) family, member 4	1.1138	-1.80025	0	-1	-1	276.782	265.828	365.174	369.99
11740447_x_at	BTN3A1	butyrophilin, subfamily 3, member A1	1.14871	-1.80015	0	-1	-1	297.174	319.958	289.174	344.763
11752335_x_at	ZNF12	zinc finger protein 12	-1.41091	-1.80008	0	-1	-1	124.804	135.676	195.229	200.392
11741499_x_at	HPGD	hydroxyprostaglandin dehydrogenase 15-(NAD)	-1.09815	-1.79918	0	-1	-1	887.703	815.488	561.404	497.594
11749936_a_at	HDAC8	histone deacetylase 8	-1.35156	-1.79915	0	-1	-1	25.5353	21.7978	9.48755	8.31499
11722934_s_at	CHML	choroideremia-like (Rab escort protein 2)	-1.0888	-1.79911	0	-1	-1	269.311	238.041	95.6919	132.174
11724535_a_at	UBA5	ubiquitin-like modifier activating enzyme 5	1.00216	-1.79727	0	-1	-1	137.755	151.544	127.444	120.824
11736044_a_at	MYH10	myosin, heavy chain 10, non-muscle	-1.65807	-1.79635	-1	-1	-2	452.238	506.415	310.217	323.297
11749641_x_at	ZNF254	zinc finger protein 254	-1.1057	-1.79432	0	-1	-1	401.174	447.108	295.174	309.972
11744914_s_at	EID1	EP300 interacting inhibitor of differentiation 1	-1.16894	-1.79365	0	-1	-1	49.4238	53.4238	62.3579	50.5933
11733925_a_at	RIOK1	RIO kinase 1 (yeast)	-1.14885	-1.78919	0	-1	-1	199.581	197.103	226.604	155.421
11734193_a_at	FXYD3	FXYD domain containing ion transport regulator 3	-1.18985	-1.78903	0	-1	-1	14.2916	11.3287	19.8191	8.43451
11719052_a_at	CEP350	centrosomal protein 350kDa	-1.30862	-1.78891	0	-1	-1	2.62175	3.22114	2.20292	2.3232
11743168_at	IDO1	indoleamine 2,3-dioxygenase 1	-1.08979	-1.78852	0	-1	-1	2.33582	2.4832	2.93006	2.70147
11716676_a_at	ZFP106	zinc finger protein 106 homolog (mouse)	-1.09497	-1.7882	0	-1	-1	3.58051	3.42842	2.70658	2.87117
11757861_a_at	TSHZ1	teashirt zinc finger homeobox 1	-1.3092	-1.78707	0	-1	-1	597.767	677.189	523.04	529.705
11735181_a_at	DLX2	distal-less homeobox 2	1.07075	-1.78586	0	-1	-1	26.3369	22.8047	11.8656	10.2904
11743417_a_at	LEPREL1	leprecan-like 1	1.09446	-1.78521	0	-1	-1	3.25273	4.57481	3.33207	3.24629
11743016_at	DIP2C	DIP2 disco-interacting protein 2 homolog C (Drosophila)	-1.01564	-1.78469	0	-1	-1	16.0693	13.7311	26.336	30.8522
11755457_s_at	SLAIN1	SLAIN motif family, member 1	1.46135	-1.78391	0	-1	-1	32.4537	29.3306	26.132	26.4086
11718200_at	KPNA3	karyopherin alpha 3 (importin alpha 4)	-1.34506	-1.78376	0	-1	-1	7.86033	8.90349	9.14551	7.86033
11728974_a_at	ACYP1	acylphosphatase 1, erythrocyte (common) type	1.06016	-1.78323	0	-1	-1	356.16	362.438	375.604	388.401
11734766_a_at	THOC2	THO complex 2	-1.42699	-1.78276	0	-1	-1	52.9814	54.1402	36.7399	22.8299
11736067_a_at	C15orf63 /// SERF2	chromosome 15 open reading frame 63 /// small EDRK-rich factor 2	-1.05501	-1.78179	0	-1	-1	2.97825	3.05705	3.43333	3.43333
11736464_at	ZNF773	zinc finger protein 773	-1.09707	-1.78162	0	-1	-1	4.62548	4.11542	4.62548	3.80869
11719502_a_at	DHX36	DEAH (Asp-Glu-Ala-His) box polypeptide 36	-1.11292	-1.78153	0	-1	-1	792.664	839.547	940.765	830.297
11733211_x_at	BRCC3	BRCA1/BRCA2-containing complex, subunit 3	-1.37262	-1.7815	0	-1	-1	390.673	433.424	495.173	438.924
11753131_x_at	TM4SF1	transmembrane 4 L six family member 1	1.16545	-1.78132	0	-1	-1	506.132	537.415	738.592	551.38
11731419_x_at	UBE2G2	ubiquitin-conjugating enzyme E2G 2 (UBC7 homolog, yeast)	-1.81039	-1.78114	-1	-1	-2	207.162	215.785	208.835	222.166
11724724_a_at	EIF5	eukaryotic translation initiation factor 5	-1.65287	-1.78045	-1	-1	-2	69.2996	93.1595	61.6788	80.0097
11743300_a_at	SRP72	signal recognition particle 72kDa	-1.37012	-1.78033	0	-1	-1	6.7347	6.7347	6.7347	6.7347
11739609_a_at	ZNF805	zinc finger protein 805	1.00499	-1.77998	0	-1	-1	178.259	157.64	197.492	209.711
11740008_s_at	CHRFAM7A /// CHRNA7	CHRNA7 (cholinergic receptor, nicotinic, alpha 7, exons 5-10) and FAM7A (family with se	-1.14997	-1.77993	0	-1	-1	349.174	344.764	358.858	426.952
11745181_a_at	NAA15	N(alpha)-acetyltransferase 15, NatA auxiliary subunit	-1.32723	-1.77968	0	-1	-1	77.6738	69.5728	84.4238	80.5569
11743527_x_at	RALBP1	ralA binding protein 1	-1.62339	-1.77938	-1	-1	-2	35.5117	38.4366	17.6712	11.3468
11726050_a_at	FAM108C1	family with sequence similarity 108, member C1	1.11234	-1.77927	0	-1	-1	8.46078	7.33479	16.5387	13.4593
11717400_a_at	FAH	fumarylacetoacetate hydrolase (fumarylacetoacetase)	1.09667	-1.77904	0	-1	-1	2.87444	2.65448	2.85858	3.30658
11728987_a_at	RNPC3	RNA-binding region (RNP1, RRM) containing 3	-1.06211	-1.77865	0	-1	-1	3.11121	3.35735	3.1018	3.44437
11727101_at	IGF2BP1	insulin-like growth factor 2 mRNA binding protein 1	1.03432	-1.77825	0	-1	-1	272.642	297.745	396.176	356.528
11724789_a_at	KIF3A	kinesin family member 3A	-1.22048	-1.77795	0	-1	-1	492.021	510.241	646.201	600.056
11745654_a_at	ST6GALNAC3	ST6 (alpha-N-acetyl-neuraminyl-2,3-beta-galactosyl-1,3)-N-acetylgalactosaminide alpha-2	1.0184	-1.77786	0	-1	-1	23.6338	17.1761	11.6806	29.9166
11716390_a_at	BACE1	beta-site APP-cleaving enzyme 1	-1.01909	-1.77719	0	-1	-1	112.775	122.74	192.455	170.52
11751095_x_at	CEACAM1	carcinoembryonic antigen-related cell adhesion molecule 1 (biliary glycoprotein)	1.08109	-1.77706	0	-1	-1	330.884	362.848	232.258	231.309
11754998_a_at	MCTP1	multiple C2 domains, transmembrane 1	1.12047	-1.77601	0	-1	-1	478.872	502.499	340.769	332.044
11759236_at	ZNF284	zinc finger protein 284	-1.41415	-1.77488	0	-1	-1	136.24	166.026	73.6688	74.7079
11740963_x_at	UBA5	ubiquitin-like modifier activating enzyme 5	-1.05695	-1.77437	0	-1	-1	64.5211	63.1982	94.0282	102.785
11743407_a_at	RBM25	RNA binding motif protein 25	-1.68197	-1.77413	-1	-1	-2	5.03837	3.94154	7.25078	5.45919
11763174_at	PGM3	phosphoglucomutase 3	-1.22526	-1.77413	0	-1	-1	2.05219	2.05219	2.42806	2.05219
11725134_a_at	GCOM1 /// GRINL1A	GRINL1A complex locus /// glutamate receptor, ionotropic, N-methyl D-aspartate-like 1A	-1.08632	-1.77393	0	-1	-1	1.9698	2.1483	2.12166	2.44766
11755056_a_at	ANKRD54	ankyrin repeat domain 54	1.0814	-1.7728	0	-1	-1	5.35545	6.67239	9.06495	10.6745
11753059_x_at	UGGT2	UDP-glucose glycoprotein glucosyltransferase 2	1.1497	-1.77272	0	-1	-1	8.64552	8.61965	70.5737	79.2819
11731440_a_at	IFT57	intraflagellar transport 57 homolog (Chlamydomonas)	-1.01513	-1.77178	0	-1	-1	18.0133	18.191	17.3128	18.6221
11745940_a_at	PSD3	pleckstrin and Sec7 domain containing 3	-1.26019	-1.77031	0	-1	-1	740.551	751.371	632.147	674.208
11720851_s_at	NFIA	nuclear factor I/A	1.348	-1.7701	0	-1	-1	739.134	686.851	618.622	600.597
11724192_at	COPS2	COP9 constitutive photomorphogenic homolog subunit 2 (Arabidopsis)	1.12114	-1.77002	0	-1	-1	123.773	108.019	182.532	185.116
11751795_a_at	PGCP	plasma glutamate carboxypeptidase	1.07912	-1.76953	0	-1	-1	238.278	204.505	345.573	349.134
11752776_a_at	ANKS1A	ankyrin repeat and sterile alpha motif domain containing 1A	1.21699	-1.76906	0	-1	-1	83.1939	99.8413	137.833	127.469
11742693_a_at	WAC	WW domain containing adaptor with coiled-coil	-1.32961	-1.76897	0	-1	-1	236.273	277.785	369.081	334.486
11745226_a_at	SEPT4	septin 4	-1.14455	-1.76897	0	-1	-1	2.51975	2.29207	4.43857	13.5023
11718120_at	ATP6V1A	ATPase, H+ transporting, lysosomal 70kDa, V1 subunit A	-1.49667	-1.76844	0	-1	-1	2.68559	3.43996	19.4531	41.7353
11741044_a_at	PLS1	plastin 1	1.21581	-1.76837	0	-1	-1	711.949	739.402	600.93	573.779
11756283_s_at	CCAR1	cell division cycle and apoptosis regulator 1	-1.45952	-1.76827	0	-1	-1	30.7927	29.061	30.1738	15.5603
11753254_a_at	SGOL2	shugoshin-like 2 (S. pombe)	-1.57099	-1.76736	-1	-1	-2	150.111	149.197	170.247	143.043
11736029_a_at	ITGA6	integrin, alpha 6	-1.32781	-1.76637	0	-1	-1	193.314	190.664	219.245	182.41
11758475_s_at	HMGXB4	HMG box domain containing 4	-1.48433	-1.76579	0	-1	-1	23.9577	28.8424	12.2233	13.9358
11719799_a_at	MBD4	methyl-CpG binding domain protein 4	-1.38719	-1.76575	0	-1	-1	895.165	916.925	289.551	368.924
11733924_a_at	RIOK1	RIO kinase 1 (yeast)	-1.21378	-1.76558	0	-1	-1	897.265	922.354	333.491	391.817
11716070_a_at	PPPDE1	PPPDE peptidase domain containing 1	-1.60673	-1.76499	-1	-1	-2	12.5814	11.2287	2.90109	4.16484
11730382_a_at	SNX18	sorting nexin 18	-1.62355	-1.76457	-1	-1	-2	7.19431	6.38791	6.55486	7.07416
11724446_a_at	PDE4D	phosphodiesterase 4D, cAMP-specific	1.2164	-1.76418	0	-1	-1	70.4291	77.4537	84.2769	90.0498
11758864_at	SRP19	signal recognition particle 19kDa	-1.29419	-1.76415	0	-1	-1	112.101	120.924	143.674	182.035
11742989_a_at	EZR	ezrin	1.16481	-1.76272	0	-1	-1	2.05219	2.04578	3.22593	3.65406
11736666_a_at	PTER	phosphotriesterase related	-1.3306	-1.76255	0	-1	-1	2.61133	2.27884	3.23877	3.22593
11715396_s_at	MUTED /// TXNDC5	muted homolog (mouse) /// thioredoxin domain containing 5 (endoplasmic reticulum)	-1.07034	-1.76234	0	-1	-1	171.265	172.821	270.343	262.07
11743851_a_at	ZNF146	zinc finger protein 146	1.05717	-1.76118	0	-1	-1	364.31	378.618	282.757	315.739
11734118_a_at	BTN3A3	butyrophilin, subfamily 3, member A3	-1.03894	-1.76048	0	-1	-1	50.2291	47.4238	59.6738	110.662
11737533_a_at	SAE1	SUMO1 activating enzyme subunit 1	1.10978	-1.76043	0	-1	-1	10.8985	6.33147	5.35094	3.97769
11754315_x_at	TMSB4X	thymosin beta 4, X-linked	1.04197	-1.75986	0	-1	-1	8.27446	6.7582	5.25439	4.21472
11729986_a_at	ROBO2	roundabout, axon guidance receptor, homolog 2 (Drosophila)	-1.05392	-1.75887	0	-1	-1	665.824	722.77	472.912	598.841
11721800_a_at	NAA50	N(alpha)-acetyltransferase 50, NatE catalytic subunit	1.11719	-1.75853	0	-1	-1	5.57004	3.77202	59.0698	7.37837
11725872_s_at	ZNF616	zinc finger protein 616	1.2826	-1.7585	0	-1	-1	56.6841	58.7795	95.7644	96.0565
11755462_a_at	TUBGCP4	tubulin, gamma complex associated protein 4	-1.09389	-1.75693	0	-1	-1	92.1738	97.5334	167.174	152.924
11763180_x_at	UBE2F	ubiquitin-conjugating enzyme E2F (putative)	1.07408	-1.75664	0	-1	-1	58.6738	62.4118	58.6738	76.7189
11721869_at	HIF1AN	hypoxia inducible factor 1, alpha subunit inhibitor	1.14175	-1.75597	0	-1	-1	3.3678	4.06913	3.68591	3.30966
11717843_at	ETNK1	ethanolamine kinase 1	-1.03821	-1.75593	0	-1	-1	9.93542	10.1384	13.7492	18.481
11752748_x_at	MRS2	MRS2 magnesium homeostasis factor homolog (S. cerevisiae)	1.07825	-1.75544	0	-1	-1	2.59682	3.06334	3.64768	3.82656
11739505_a_at	LMCD1	LIM and cysteine-rich domains 1	1.11829	-1.75521	0	-1	-1	21.8861	21.0542	82.4148	132.563
11726974_a_at	PERP	PERP, TP53 apoptosis effector	1.02007	-1.75503	0	-1	-1	43.1688	46.1958	74.172	49.8384
11758788_at	PHF5A	PHD finger protein 5A	1.00731	-1.75495	0	-1	-1	227.606	246.157	280.324	250.655
11758819_x_at	RRP7A	ribosomal RNA processing 7 homolog A (S. cerevisiae)	-1.06782	-1.75471	0	-1	-1	50.483	58.3878	42.3026	39.519
11758334_s_at	C13orf34	chromosome 13 open reading frame 34	-1.16749	-1.75438	0	-1	-1	7.999	6.40286	8.259	14.2218
11727539_x_at	ISCU	iron-sulfur cluster scaffold homolog (E. coli)	-1.05284	-1.75414	0	-1	-1	77.0517	79.2678	51.423	92.2693
11751326_a_at	RAB11A	RAB11A, member RAS oncogene family	1.15048	-1.75323	0	-1	-1	33.1738	34.253	28.1738	38.4285
11716782_a_at	TBL1XR1	transducin (beta)-like 1 X-linked receptor 1	1.29741	-1.75306	0	-1	-1	159.445	153.117	148.543	122.796
11759125_at	FBXL17	F-box and leucine-rich repeat protein 17	1.03241	-1.752	0	-1	-1	4.3292	4.63412	4.51138	5.78432
11719053_s_at	CEP350	centrosomal protein 350kDa	-1.39115	-1.75175	0	-1	-1	5.67135	5.77634	3.80145	4.67141
11715949_s_at	KCTD12	potassium channel tetramerisation domain containing 12	1.12681	-1.74977	0	-1	-1	24.1738	24.1738	25.1738	15.9266
11734070_x_at	SSR3	signal sequence receptor, gamma (translocon-associated protein gamma)	-1.0803	-1.74941	0	-1	-1	167.044	175.365	170.491	165.748
11753803_x_at	CYCS	cytochrome c, somatic	1.03961	-1.7489	0	-1	-1	342.891	345.645	414.535	480.804
11716661_at	GRAMD4	GRAM domain containing 4	-1.01124	-1.74807	0	-1	-1	2.83008	2.83224	2.56215	2.57828
11726939_at	MAGEL2	MAGE-like 2	1.13278	-1.74782	0	-1	-1	80.2553	89.9699	39.7764	59.9237
11718851_a_at	SRPK1	SRSF protein kinase 1	-1.13878	-1.74727	0	-1	-1	69.028	58.1272	22.884	27.4693
11724957_a_at	ENOX1	ecto-NOX disulfide-thiol exchanger 1	1.02824	-1.74689	0	-1	-1	335.169	366.333	185.985	210.224
11756068_a_at	BACE2	beta-site APP-cleaving enzyme 2	-1.12294	-1.74621	0	-1	-1	344.831	328.495	246.586	265.573
11748793_a_at	ASNS	asparagine synthetase (glutamine-hydrolyzing)	1.08203	-1.74553	0	-1	-1	210.829	220.634	188.675	199.324
11751122_x_at	SDC2	syndecan 2	-1.19456	-1.74552	0	-1	-1	109.73	107.674	134.339	117.924
11745671_a_at	FMN2	formin 2	1.09777	-1.74542	0	-1	-1	403.516	388.795	431.983	442.698
11726333_s_at	LEF1	lymphoid enhancer-binding factor 1	1.06831	-1.74524	0	-1	-1	447.853	457.619	818.673	600.847
11733469_a_at	TMEM164	transmembrane protein 164	1.54851	-1.74516	1	-1	0	377.076	391.131	519.546	318.034
11742772_a_at	LSM14A	LSM14A, SCD6 homolog A (S. cerevisiae)	1.04853	-1.74465	0	-1	-1	218.356	230.295	53.93	46.6517
11753058_a_at	UGGT2	UDP-glucose glycoprotein glucosyltransferase 2	1.18925	-1.7446	0	-1	-1	117.321	136.342	132.639	145.216
11748731_a_at	ZNF616	zinc finger protein 616	1.09272	-1.74446	0	-1	-1	107.718	102.737	121.174	104.383
11763202_x_at	FAM65B	family with sequence similarity 65, member B	-1.02071	-1.74438	0	-1	-1	142.637	154.9	92.7	80.2648
11739654_at	TNFRSF10A	tumor necrosis factor receptor superfamily, member 10a	-1.11364	-1.74389	0	-1	-1	694.758	700.019	516.267	495.173
11758818_at	RRP7A	ribosomal RNA processing 7 homolog A (S. cerevisiae)	-1.16159	-1.74358	0	-1	-1	377.37	365.543	152.247	201.823
11743555_a_at	QTRTD1	queuine tRNA-ribosyltransferase domain containing 1	1.16693	-1.74189	0	-1	-1	203.424	210.556	91.7071	112.674
11740078_at	RGS17	regulator of G-protein signaling 17	1.09171	-1.7415	0	-1	-1	104.172	104.849	142.924	114.944
11736114_a_at	TTC14	tetratricopeptide repeat domain 14	-1.03545	-1.7412	0	-1	-1	96.9818	101.347	127.435	104.697
11731420_x_at	UBE2G2	ubiquitin-conjugating enzyme E2G 2 (UBC7 homolog, yeast)	-1.15499	-1.74074	0	-1	-1	354.916	358.851	309.682	275.019
11721798_a_at	SUMO3	SMT3 suppressor of mif two 3 homolog 3 (S. cerevisiae)	-1.1186	-1.74013	0	-1	-1	372.444	357.816	322.566	291.988
11756591_a_at	MBNL1	muscleblind-like (Drosophila)	-1.18624	-1.73999	0	-1	-1	354.946	347.633	321.346	279.714
11734434_a_at	TUBGCP5	tubulin, gamma complex associated protein 5	-1.00465	-1.73959	0	-1	-1	114.061	108.283	154.83	128.002
11747836_a_at	RPS6KB1	ribosomal protein S6 kinase, 70kDa, polypeptide 1	-1.22767	-1.73913	0	-1	-1	40.9869	30.2843	10.2709	12.2658
11719616_x_at	ZNF12	zinc finger protein 12	-1.348	-1.73862	0	-1	-1	359.953	357.149	223.676	241.36
11749567_a_at	DDX55	DEAD (Asp-Glu-Ala-Asp) box polypeptide 55	-1.29699	-1.73753	0	-1	-1	5.11539	5.34315	6.34994	6.23192
11718121_x_at	ATP6V1A	ATPase, H+ transporting, lysosomal 70kDa, V1 subunit A	-1.50224	-1.73731	-1	-1	-2	91.5421	86.0386	70.2543	73.6738
11724643_at	SPOPL	speckle-type POZ protein-like	-1.19873	-1.73651	0	-1	-1	302.242	277.424	279.174	252.623
11762010_a_at	GRAMD1B	GRAM domain containing 1B	1.01006	-1.73585	0	-1	-1	39.4968	28.285	47.7889	33.4561
11747371_a_at	ANKRD17	ankyrin repeat domain 17	-1.33725	-1.73496	0	-1	-1	65.4872	56.4952	90.4212	88.8522
11723120_x_at	DSTYK	dual serine/threonine and tyrosine protein kinase	-1.22811	-1.73417	0	-1	-1	1.75461	1.89847	1.65889	1.74789
11742684_a_at	LAMP2	lysosomal-associated membrane protein 2	1.38443	-1.73333	0	-1	-1	75.1134	78.7334	56.9023	41.0633
11742211_x_at	APP	amyloid beta (A4) precursor protein	1.52687	-1.73254	1	-1	0	527.908	566.672	455.039	461.36
11752072_a_at	ATP2C1	ATPase, Ca++ transporting, type 2C, member 1	1.09418	-1.73227	0	-1	-1	152.819	147.214	153.936	134.893
11750029_a_at	EIF4H	eukaryotic translation initiation factor 4H	-1.00347	-1.73129	0	-1	-1	409.424	449.191	603.235	599.421
11718313_at	LRP11	low density lipoprotein receptor-related protein 11	-1.05099	-1.73127	0	-1	-1	2.22523	2.27884	1.99921	1.85896
11734033_at	C15orf61	chromosome 15 open reading frame 61	1.08657	-1.73068	0	-1	-1	2.76373	3.07424	2.61945	2.36196
11742282_a_at	CD40	CD40 molecule, TNF receptor superfamily member 5	-1.14669	-1.73064	0	-1	-1	3.36948	3.55474	3.77801	3.06131
11717404_x_at	TDP2	tyrosyl-DNA phosphodiesterase 2	-1.12057	-1.73058	0	-1	-1	3.42201	4.21404	3.05242	3.9478
11725130_s_at	TCEAL3 /// TCEAL6	transcription elongation factor A (SII)-like 3 /// transcription elongation factor A (S	-1.07145	-1.73053	0	-1	-1	24.0594	27.9294	59.0772	63.9075
11725681_s_at	MRS2	MRS2 magnesium homeostasis factor homolog (S. cerevisiae)	-1.05711	-1.73028	0	-1	-1	61.2607	60.0297	117.146	129.988
11759203_a_at	ZNF223 /// ZNF284	zinc finger protein 223 /// zinc finger protein 284	-1.19982	-1.7302	0	-1	-1	126.695	137.53	141.006	139.37
11745989_a_at	HLA-DMA	major histocompatibility complex, class II, DM alpha	-1.0443	-1.72875	0	-1	-1	434.591	419.968	490.424	497.532
11739681_x_at	AHR	aryl hydrocarbon receptor	-1.15549	-1.72858	0	-1	-1	21.8106	19.24	18.1309	26.2159
11747975_x_at	RNF145	ring finger protein 145	1.15304	-1.72833	0	-1	-1	7.42761	6.40342	6.7999	8.40904
11717388_x_at	SEPT11	septin 11	-1.26258	-1.72781	0	-1	-1	35.467	35.7191	32.6262	34.4238
11744635_a_at	ZC3H7A	zinc finger CCCH-type containing 7A	-1.10106	-1.72772	0	-1	-1	45.8096	49.9991	27.6084	38.955
11716244_s_at	WASF2	WAS protein family, member 2	-1.22583	-1.72665	0	-1	-1	23.1815	23.4425	25.2537	30.1444
11724193_s_at	COPS2	COP9 constitutive photomorphogenic homolog subunit 2 (Arabidopsis)	1.07293	-1.7264	0	-1	-1	213.075	158.924	337.924	158.27
11720270_a_at	IBTK	inhibitor of Bruton agammaglobulinemia tyrosine kinase	-1.13426	-1.72598	0	-1	-1	267.119	274.138	444.545	491.773
11736259_a_at	SSPN	sarcospan (Kras oncogene-associated gene)	1.11692	-1.72528	0	-1	-1	251.424	259.174	418.424	466.27
11717070_x_at	KTN1	kinectin 1 (kinesin receptor)	-1.45541	-1.72493	0	-1	-1	129.872	129.899	119.23	124.141
11753907_a_at	POFUT2	protein O-fucosyltransferase 2	-1.14189	-1.72489	0	-1	-1	43.5678	40.989	29.1527	39.0921
11743963_a_at	CNST	consortin, connexin sorting protein	-1.36917	-1.72473	0	-1	-1	53.8005	47.5079	35.5261	40.2229
11759730_a_at	OVOS2	ovostatin 2	1.16714	-1.72352	0	-1	-1	265.081	266.737	208.404	147.938
11761621_at	TIPIN	TIMELESS interacting protein	1.00091	-1.72277	0	-1	-1	5.4158	5.5778	6.01392	4.59125
11726605_x_at	MTF2	metal response element binding transcription factor 2	-1.18629	-1.7218	0	-1	-1	33.9246	34.6397	59.7873	60.1924
11715462_x_at	LYZ	lysozyme	-1.08692	-1.72149	0	-1	-1	65.8353	50.1442	4.42906	4.057
11717498_a_at	SLC25A36	solute carrier family 25, member 36	-1.49788	-1.72147	0	-1	-1	323.444	347.294	497.069	479.115
11764038_x_at	STYXL1	serine/threonine/tyrosine interacting-like 1	1.06805	-1.72068	0	-1	-1	152.153	163.281	140.573	214.451
11717437_x_at	TOP1	topoisomerase (DNA) I	-1.45886	-1.72001	0	-1	-1	300.625	305.643	133.144	176.003
11736986_x_at	NUBPL	nucleotide binding protein-like	-1.1043	-1.71923	0	-1	-1	1441.83	1403.52	1232.42	939.659
11742827_a_at	PHF3	PHD finger protein 3	-1.2633	-1.71923	0	-1	-1	3.86981	4.74861	4.32646	3.97809
11740513_a_at	PDE4D	phosphodiesterase 4D, cAMP-specific	1.10556	-1.71901	0	-1	-1	144.174	153.877	101.515	114.674
11731139_s_at	KLHL8	kelch-like 8 (Drosophila)	-1.28905	-1.7187	0	-1	-1	80.5977	77.1738	94.6738	108.534
11716441_at	USO1	USO1 vesicle docking protein homolog (yeast)	-1.42491	-1.71864	0	-1	-1	175.501	177.585	166.124	159.287
11760373_at	RBBP5	retinoblastoma binding protein 5	-1.06682	-1.71861	0	-1	-1	314.952	292.502	297.704	266.676
11747735_x_at	LIMS1	LIM and senescent cell antigen-like domains 1	-1.38929	-1.71807	0	-1	-1	182.671	178.811	163.741	164.226
11757738_s_at	FAT1	FAT tumor suppressor homolog 1 (Drosophila)	-1.11774	-1.71714	0	-1	-1	193.541	173.623	158.717	106.159
11733142_x_at	IMPA1	inositol(myo)-1(or 4)-monophosphatase 1	-1.26741	-1.71672	0	-1	-1	166.047	161.086	121.554	82.4496
11763739_s_at	SSR1	signal sequence receptor, alpha	-1.09073	-1.71667	0	-1	-1	4.29696	3.65406	3.97405	3.60555
11748213_a_at	TSC22D2	TSC22 domain family, member 2	-1.25869	-1.7163	0	-1	-1	10.7673	10.2236	8.87683	8.216
11720970_at	TOP2A	topoisomerase (DNA) II alpha 170kDa	-1.4918	-1.71563	0	-1	-1	31.0989	30.3538	31.1738	28.0368
11742781_a_at	SMARCC1	SWI/SNF related, matrix associated, actin dependent regulator of chromatin, subfamily c	-1.34098	-1.71446	0	-1	-1	559.674	580.063	577.686	552.482
11728027_x_at	CCDC58	coiled-coil domain containing 58	-1.09446	-1.71413	0	-1	-1	539.036	567.468	559.906	540.994
11716767_at	IQGAP1	IQ motif containing GTPase activating protein 1	-1.16847	-1.71388	0	-1	-1	2.05219	2.05219	2.05219	2.05219
11720407_x_at	PPP6R2	protein phosphatase 6, regulatory subunit 2	-1.02629	-1.71357	0	-1	-1	113.726	96.3162	77.0202	65.6308
11749034_a_at	RASA2	RAS p21 protein activator 2	-1.01172	-1.71332	0	-1	-1	4.1228	6.24688	5.61795	5.7983
11717341_at	PTGFRN	prostaglandin F2 receptor negative regulator	1.03982	-1.71318	0	-1	-1	332.565	326.083	450.803	393.285
11743520_a_at	STAG2	stromal antigen 2	-1.4684	-1.71293	0	-1	-1	3.54259	4.3211	4.13084	4.52512
11725574_a_at	NEDD4	neural precursor cell expressed, developmentally down-regulated 4	-1.02639	-1.71228	0	-1	-1	10.4261	12.6796	12.5035	12.4832
11733018_s_at	PIK3R1	phosphoinositide-3-kinase, regulatory subunit 1 (alpha)	-1.29042	-1.71143	0	-1	-1	501.471	537.145	514.747	575.961
11735090_s_at	SLC16A6	solute carrier family 16, member 6 (monocarboxylic acid transporter 7)	-1.26241	-1.71127	0	-1	-1	6.76195	7.98847	10.441	10.2634
11758920_at	MRPS17	mitochondrial ribosomal protein S17	1.09656	-1.71126	0	-1	-1	29.7001	26.3872	40.8063	37.3538
11758921_x_at	MRPS17	mitochondrial ribosomal protein S17	1.09656	-1.71126	0	-1	-1	52.6738	51.4238	33.0428	32.0532
11719825_a_at	ZAK	sterile alpha motif and leucine zipper containing kinase AZK	-1.14189	-1.71094	0	-1	-1	452.781	466.74	572.254	480.952
11722935_x_at	CHML	choroideremia-like (Rab escort protein 2)	-1.16343	-1.71091	0	-1	-1	62.0673	54.2085	42.4167	40.1123
11728306_s_at	GULP1	GULP, engulfment adaptor PTB domain containing 1	-1.25689	-1.71075	0	-1	-1	663.941	638.695	684.375	569.7
11718856_a_at	NUDCD3	NudC domain containing 3	1.02971	-1.71072	0	-1	-1	14.5725	14.5289	14.5289	14.5289
11717012_s_at	VAMP8	vesicle-associated membrane protein 8 (endobrevin)	-1.37056	-1.71057	0	-1	-1	33.6404	37.2752	32.9414	30.8548
11722085_a_at	PDCD2L	programmed cell death 2-like	1.12678	-1.71023	0	-1	-1	178.467	185.674	169.357	162.174
11743492_s_at	KTN1	kinectin 1 (kinesin receptor)	-1.34806	-1.71023	0	-1	-1	290.497	299.424	279.775	253.691
11726246_x_at	HIST1H4C	histone cluster 1, H4c	-1.33442	-1.70999	0	-1	-1	17.0013	12.9709	22.1738	24.3264
11727789_a_at	USP1	ubiquitin specific peptidase 1	-1.42696	-1.70981	0	-1	-1	4.98497	4.29575	7.89913	8.58951
11757197_s_at	NCRNA00201	non-protein coding RNA 201	-1.10001	-1.70966	0	-1	-1	5.9489	3.97255	5.35484	4.80526
11755331_a_at	ANK2	ankyrin 2, neuronal	1.35995	-1.70916	0	-1	-1	2.85404	3.20533	3.22593	4.63145
11730282_a_at	RAD50	RAD50 homolog (S. cerevisiae)	-1.40588	-1.70897	0	-1	-1	7.70686	6.21382	7.46231	7.29232
11731003_s_at	RAB28	RAB28, member RAS oncogene family	-1.15063	-1.70897	0	-1	-1	3.15954	3.62049	2.88508	3.15954
11743129_at	SORL1	sortilin-related receptor, L(DLR class) A repeats-containing	-1.19395	-1.70888	0	-1	-1	1.75052	1.86427	1.86427	1.86427
11726921_a_at	ARSG	arylsulfatase G	1.2605	-1.7084	0	-1	-1	18.3916	15.8299	39.6073	49.9678
11723993_a_at	STYXL1	serine/threonine/tyrosine interacting-like 1	1.0801	-1.70831	0	-1	-1	364.588	335.174	475.07	723.826
11730478_at	RNF125	ring finger protein 125	1.4086	-1.70809	0	-1	-1	209.358	196.108	288.717	356.924
11764048_a_at	AASDH	aminoadipate-semialdehyde dehydrogenase	-1.18211	-1.70797	0	-1	-1	3.1963	2.87841	2.8352	2.46409
11716085_at	SF3B1	splicing factor 3b, subunit 1, 155kDa	-1.55213	-1.70796	-1	-1	-2	71.4107	69.9433	72.1671	85.9594
11719022_at	ZNF652	zinc finger protein 652	-1.13931	-1.70763	0	-1	-1	114.351	108.674	84.0826	87.1738
11755510_a_at	PCCB	propionyl CoA carboxylase, beta polypeptide	1.05674	-1.70726	0	-1	-1	377.531	390.839	763.731	769.458
11720187_a_at	SLC27A3	solute carrier family 27 (fatty acid transporter), member 3	-1.06252	-1.70702	0	-1	-1	369.732	369.769	745.264	751.775
11757754_s_at	VEZF1	vascular endothelial zinc finger 1	-2.05161	-1.7061	-1	-1	-2	41.5871	45.1634	37.628	49.5002
11718633_a_at	KIF1B	kinesin family member 1B	1.16145	-1.70542	0	-1	-1	65.2247	70.3923	52.2303	55.914
11732274_at	ELMOD2	ELMO/CED-12 domain containing 2	-1.14954	-1.70501	0	-1	-1	328.174	340.924	266.503	310.834
11720799_s_at	RAB8B	RAB8B, member RAS oncogene family	1	-1.70473	0	-1	-1	143.155	139.049	95.6865	136.338
11755842_a_at	RBBP6	retinoblastoma binding protein 6	-1.41921	-1.70445	0	-1	-1	66.8206	67.4917	57.6485	62.4413
11739091_a_at	LUC7L3	LUC7-like 3 (S. cerevisiae)	-1.45807	-1.70414	0	-1	-1	15.0712	17.5524	18.5079	19.6859
11736405_a_at	DNMT1	DNA (cytosine-5-)-methyltransferase 1	-1.49609	-1.70388	0	-1	-1	6.01111	6.01111	6.01111	5.91159
11725503_s_at	TJP1	tight junction protein 1 (zona occludens 1)	-1.18076	-1.70366	0	-1	-1	80.3726	80.3956	122.084	145.254
11730254_at	ELK3	ELK3, ETS-domain protein (SRF accessory protein 2)	-1.09612	-1.70319	0	-1	-1	192.925	184.546	430.652	638.75
11719801_a_at	C6orf62	chromosome 6 open reading frame 62	-1.18375	-1.70304	0	-1	-1	377.494	379.924	529.243	725.351
11718314_x_at	LRP11	low density lipoprotein receptor-related protein 11	-1.05262	-1.7023	0	-1	-1	62.3487	60.1196	55.5423	65.4657
11742210_a_at	APP	amyloid beta (A4) precursor protein	1	-1.70073	0	-1	-1	7.08983	7.85118	7.08983	12.5509
11729123_a_at	RCN2	reticulocalbin 2, EF-hand calcium binding domain	1.01653	-1.70053	0	-1	-1	3.92831	4.38614	3.43333	4.81937
11722634_a_at	NARG2	NMDA receptor regulated 2	-1.12825	-1.7001	0	-1	-1	3.69462	3.69462	3.40451	4.12661
11751328_a_at	CCR6 /// FGFR1OP	chemokine (C-C motif) receptor 6 /// FGFR1 oncogene partner	-1.03695	-1.6995	0	-1	-1	41.8052	29.0803	43.5535	27.4232
11725637_a_at	EIF3J	eukaryotic translation initiation factor 3, subunit J	1.09779	-1.69867	0	-1	-1	242.486	193.384	242.428	178.358
11743015_a_at	DIP2C	DIP2 disco-interacting protein 2 homolog C (Drosophila)	-1.15615	-1.69841	0	-1	-1	108.424	115.539	132.141	128.924
11743295_a_at	CENPF	centromere protein F, 350/400kDa (mitosin)	-1.21423	-1.69726	0	-1	-1	560.924	571.223	623.012	647.005
11732214_at	ZKSCAN1	zinc finger with KRAB and SCAN domains 1	-1.29003	-1.69649	0	-1	-1	2.6074	2.66886	2.75538	2.5008
11756471_a_at	MFSD2A	major facilitator superfamily domain containing 2A	1.06685	-1.69612	0	-1	-1	5.31577	3.33821	2.41967	2.41967
11740962_a_at	UBA5	ubiquitin-like modifier activating enzyme 5	-1.02527	-1.69563	0	-1	-1	713.997	747.013	1176.97	1232.23
11736432_x_at	PPP4R2	protein phosphatase 4, regulatory subunit 2	1.16547	-1.69562	0	-1	-1	152.199	154.939	199.033	248.105
11730999_at	ZNF654	zinc finger protein 654	1.11794	-1.69544	0	-1	-1	8.99749	10.4735	14.273	13.8074
11739961_a_at	VPS36	vacuolar protein sorting 36 homolog (S. cerevisiae)	-1.00391	-1.69428	0	-1	-1	49.4536	51.2719	77.7295	82.6642
11725682_x_at	MRS2	MRS2 magnesium homeostasis factor homolog (S. cerevisiae)	-1.01101	-1.6942	0	-1	-1	7.14276	6.19163	12.3324	11.3288
11728683_x_at	KRR1	KRR1, small subunit (SSU) processome component, homolog (yeast)	-1.15103	-1.69353	0	-1	-1	5.9407	6.63726	16.4579	6.50024
11742726_a_at	TMEM87A	transmembrane protein 87A	-1.04251	-1.69305	0	-1	-1	18.1652	20.4686	45.2151	25.8406
11724312_a_at	SH3BP2	SH3-domain binding protein 2	1.2753	-1.69253	0	-1	-1	12.8353	12.7322	17.0321	13.8513
11751350_a_at	APP	amyloid beta (A4) precursor protein	1.09428	-1.69134	0	-1	-1	2.85858	3.08428	7.23745	3.73741
11729685_at	LYRM7	Lyrm7 homolog (mouse)	-1.15158	-1.69123	0	-1	-1	51.3286	50.4817	27.0888	25.1738
11720397_a_at	NBN	nibrin	-1.29392	-1.69046	0	-1	-1	2.16255	2.2511	2.0533	1.93478
11743698_at	EDEM3	ER degradation enhancer, mannosidase alpha-like 3	-1.632	-1.69015	-1	-1	-2	7.63335	5.82259	5.13114	6.55902
11748475_a_at	TCERG1	transcription elongation regulator 1	-1.2161	-1.68987	0	-1	-1	173.12	156.174	121.924	122.985
11745764_a_at	SEC31A	SEC31 homolog A (S. cerevisiae)	1.05816	-1.68945	0	-1	-1	166.45	162.232	113.687	99.3809
11731888_a_at	KIF14	kinesin family member 14	-1.42295	-1.6893	0	-1	-1	67.4238	68.2235	92.6224	73.06
11737037_x_at	TCEAL6	transcription elongation factor A (SII)-like 6	-1.06275	-1.6892	0	-1	-1	618.674	627.279	667.576	723.424
11723758_a_at	ZFR	zinc finger RNA binding protein	1	-1.68918	0	-1	-1	36.5221	39.8916	18.4684	21.7916
11739233_a_at	SAFB2	scaffold attachment factor B2	-1.30304	-1.6882	0	-1	-1	25.1738	24.5996	57.1512	40.3437
11743105_at	PTCD3	Pentatricopeptide repeat domain 3	-1.07978	-1.68775	0	-1	-1	117.731	119.029	97.1404	117.843
11759746_a_at	RGNEF	190 kDa guanine nucleotide exchange factor	-1.36139	-1.68748	0	-1	-1	9.79168	8.44827	8.87683	11.8169
11729119_a_at	HSPA1A /// HSPA1B	heat shock 70kDa protein 1A /// heat shock 70kDa protein 1B	-1.21719	-1.68739	0	-1	-1	2.33949	2.50842	2.62745	2.5677
11724471_x_at	MGST1	microsomal glutathione S-transferase 1	-1.46988	-1.68683	0	-1	-1	2.45924	2.63435	2.41305	2.78561
11743635_at	ZNRF2	zinc and ring finger 2	1	-1.68661	0	-1	-1	2.54529	2.78535	2.83803	2.85858
11727064_a_at	ANKRD11	ankyrin repeat domain 11	-1.45997	-1.68614	0	-1	-1	222.518	228.156	70.0959	80.1907
11758370_s_at	ETS2	v-ets erythroblastosis virus E26 oncogene homolog 2 (avian)	1.1831	-1.68608	0	-1	-1	383.656	360.924	499.335	503.424
11741101_a_at	ZNF655	zinc finger protein 655	-1.19246	-1.68605	0	-1	-1	238.239	235.533	287.814	295.922
11758414_s_at	ZNF295	zinc finger protein 295	-1.02474	-1.68597	0	-1	-1	313.387	312.198	114.666	116.915
11718569_a_at	WIPF1	WAS/WASL interacting protein family, member 1	-1.19901	-1.68591	0	-1	-1	393.424	207.043	98.5865	52.6738
11723441_a_at	EPHA4	EPH receptor A4	-1.06048	-1.68591	0	-1	-1	165.921	168.114	126.888	156.551
11744964_a_at	MIR17HG	MIR17 host gene (non-protein coding)	-1.05139	-1.68591	0	-1	-1	2.115	2.29721	1.99125	2.46695
11724536_a_at	UBA5	ubiquitin-like modifier activating enzyme 5	-1.07835	-1.68548	0	-1	-1	11.7946	13.5288	16.8139	15.9692
11749674_a_at	KIAA1598	KIAA1598	1.23614	-1.68527	0	-1	-1	15.9266	18.8091	21.1738	22.6123
11738523_a_at	NLRP3	NLR family, pyrin domain containing 3	-1.73778	-1.68517	-1	-1	-2	56.6378	61.9591	54.7071	51.7405
11763892_at	SNORD17	small nucleolar RNA, C/D box 17	-1.15228	-1.68495	0	-1	-1	37.8944	37.9233	46.2258	40.8819
11751699_a_at	USP3	ubiquitin specific peptidase 3	1.36715	-1.68481	0	-1	-1	14.3847	10.6214	12.9564	11.3574
11759662_at	MORN4	MORN repeat containing 4	-1.12525	-1.68465	0	-1	-1	387.958	435.907	596.35	572.618
11717968_at	TMEM216	transmembrane protein 216	-1.23023	-1.68457	0	-1	-1	83.6922	92.6759	87.1526	89.2296
11744438_a_at	SRI	sorcin	1.05976	-1.68442	0	-1	-1	85.4739	87.336	72.1188	87.1369
11729169_a_at	DUSP10	dual specificity phosphatase 10	1.12298	-1.68438	0	-1	-1	5.04174	6.36751	15.7287	21.1766
11747580_a_at	PGS1	phosphatidylglycerophosphate synthase 1	1.09134	-1.68425	0	-1	-1	48.4548	56.5837	84.5765	87.9146
11746906_s_at	CARD8	caspase recruitment domain family, member 8	-1.25102	-1.68389	0	-1	-1	246.775	239.546	248.357	324.955
11742721_x_at	LRRC58	leucine rich repeat containing 58	-1.09616	-1.68344	0	-1	-1	112.965	113.88	128.888	159.174
11723119_a_at	DSTYK	dual serine/threonine and tyrosine protein kinase	-1.36111	-1.68305	0	-1	-1	3.07896	3.37076	3.67989	3.77522
11745985_s_at	SRRM1	serine/arginine repetitive matrix 1	-1.07787	-1.68178	0	-1	-1	55.5705	55.126	26.3389	49.8561
11722911_at	USP13	ubiquitin specific peptidase 13 (isopeptidase T-3)	-1.07093	-1.68157	0	-1	-1	1.68439	2.04741	1.88088	2.23027
11732196_x_at	KPNA4	karyopherin alpha 4 (importin alpha 3)	-1.11692	-1.68157	0	-1	-1	244.864	275.28	360.693	347.098
11720728_at	UBR1	ubiquitin protein ligase E3 component n-recognin 1	-1.04575	-1.68148	0	-1	-1	542.958	532.801	215.438	208.222
11746928_a_at	ENC1	ectodermal-neural cortex 1 (with BTB-like domain)	1.2717	-1.68145	0	-1	-1	262.174	267.765	270.424	241.924
11760623_at	CKLF /// CMTM1	chemokine-like factor /// CKLF-like MARVEL transmembrane domain containing 1	-1.38041	-1.68103	0	-1	-1	81.4096	66.0705	18.8911	20.3645
11743020_at	ZSCAN29	zinc finger and SCAN domain containing 29	-1.10677	-1.67977	0	-1	-1	66.0057	70.3808	20.8625	28.3259
11750384_a_at	APP	amyloid beta (A4) precursor protein	1.14453	-1.6796	0	-1	-1	71.5417	70.1014	52.6195	54.6285
11718006_a_at	MYLIP	myosin regulatory light chain interacting protein	-1.11526	-1.67901	0	-1	-1	45.1576	47.2369	55.2864	34.6267
11719934_a_at	TKT	transketolase	-1.13585	-1.67887	0	-1	-1	129.12	146.515	198.622	256.222
11752200_x_at	APP	amyloid beta (A4) precursor protein	1	-1.67886	0	-1	-1	82.5933	85.6628	114.148	92.1864
11733174_a_at	ZNF507	zinc finger protein 507	1.13532	-1.6788	0	-1	-1	783.859	803.661	562.65	468.33
11717428_s_at	GNB1	guanine nucleotide binding protein (G protein), beta polypeptide 1	-1.1609	-1.67869	0	-1	-1	112.646	103.208	119.981	99.2618
11727736_a_at	AKAP7	A kinase (PRKA) anchor protein 7	-1.13054	-1.67835	0	-1	-1	3.38889	3.00329	3.46679	2.55982
11734728_at	FAM98B	family with sequence similarity 98, member B	1.01966	-1.67817	0	-1	-1	6.92746	9.44458	17.3289	16.9751
11718689_at	NES	nestin	-1.09797	-1.678	0	-1	-1	5.23157	5.88672	13.6702	13.903
11722316_at	SNX13	sorting nexin 13	1.06928	-1.67785	0	-1	-1	174.092	170.163	154.16	149.944
11721321_x_at	LYRM4	LYR motif containing 4	-1.03658	-1.67775	0	-1	-1	10.5744	7.06929	13.4873	13.0678
11762069_a_at	SEPT6	septin 6	-1.04098	-1.67709	0	-1	-1	8.42554	6.11992	13.5572	10.9256
11722275_s_at	ZBED4	zinc finger, BED-type containing 4	-1.04957	-1.67653	0	-1	-1	3.17044	3.4406	3.97405	4.14819
11748360_s_at	RAD23A	RAD23 homolog A (S. cerevisiae)	-1.40149	-1.67535	0	-1	-1	4.54326	4.18231	4.42138	5.09704
11759761_x_at	EID1	EP300 interacting inhibitor of differentiation 1	-1.09053	-1.6752	0	-1	-1	73.8851	70.8007	70.7521	81.9892
11743499_a_at	PSMG4	proteasome (prosome, macropain) assembly chaperone 4	1.08857	-1.67464	0	-1	-1	121.424	116.455	115.424	119.969
11739056_s_at	GPM6A	glycoprotein M6A	-1.14075	-1.67459	0	-1	-1	57.5471	37.9324	53.9746	29.1738
11731303_a_at	DUSP10	dual specificity phosphatase 10	1.28366	-1.67434	0	-1	-1	360.733	370.201	445.664	406.96
11725969_a_at	THUMPD1	THUMP domain containing 1	-1.33922	-1.67402	0	-1	-1	10.7324	9.48573	8.89842	13.0934
11757694_s_at	EIF4E3	eukaryotic translation initiation factor 4E family member 3	-1.46616	-1.67388	0	-1	-1	20.149	19.0955	12.6314	18.0998
11727869_s_at	GALK2	galactokinase 2	1.08883	-1.67366	0	-1	-1	601.382	626.533	600.783	693.389
11740458_a_at	TRIM39	tripartite motif-containing 39	-1.04349	-1.67363	0	-1	-1	2.96165	2.53141	112.58	98.7468
11758970_a_at	PVRL3	poliovirus receptor-related 3	-1.0836	-1.6736	0	-1	-1	51.6738	46.4781	78.7965	96.6644
11759023_at	PPP2R5E	protein phosphatase 2, regulatory subunit B', epsilon isoform	-1.35302	-1.6732	0	-1	-1	2.8238	2.33555	2.58659	3.08852
11726801_at	EBF1	early B-cell factor 1	-1.02603	-1.67284	0	-1	-1	1.64775	1.47509	1.7491	2.18678
11728305_s_at	GULP1	GULP, engulfment adaptor PTB domain containing 1	-1.07871	-1.67266	0	-1	-1	28.5515	28.998	14.1555	40.4238
11739363_a_at	FKRP	fukutin related protein	-1.2468	-1.67265	0	-1	-1	21.8821	17.3195	10.889	27.3361
11725397_at	TWISTNB	TWIST neighbor	1.00139	-1.67237	0	-1	-1	94.7501	87.6	196.387	185.309
11757938_s_at	NMI	N-myc (and STAT) interactor	-1.11586	-1.67106	0	-1	-1	65.7794	63.4878	138.372	126.116
AFFX-HUMRGE/M10098_3_at	---	---	-1.27054	-1.67099	0	-1	-1	3.22593	3.22593	2.983	3.22593
11736554_x_at	ZNF223	zinc finger protein 223	-1.09431	-1.6707	0	-1	-1	3.63203	3.37321	3.22593	3.87246
11758591_s_at	CXorf57	chromosome X open reading frame 57	-1.34757	-1.67059	0	-1	-1	80.621	77.3573	87.3605	87.0262
11759636_x_at	THOC2	THO complex 2	-1.3497	-1.6704	0	-1	-1	75.3578	82.1913	93.9538	112.29
11723787_x_at	ZNF766	zinc finger protein 766	-1.17852	-1.67018	0	-1	-1	270.424	280.222	355.181	250.067
11758185_s_at	TWF1	twinfilin, actin-binding protein, homolog 1 (Drosophila)	1.50524	-1.67005	1	-1	0	59.4353	64.965	155.582	85.1738
11717526_a_at	RDX	radixin	-1.5598	-1.66999	-1	-1	-2	46.7693	45.638	114.674	62.2392
11726327_at	DCUN1D1	DCN1, defective in cullin neddylation 1, domain containing 1 (S. cerevisiae)	-1.02859	-1.6697	0	-1	-1	576.674	527.248	835.423	984.674
11758254_s_at	SRI	sorcin	-1.08138	-1.66899	0	-1	-1	444.427	405.725	637.674	768.406
11743104_at	PTCD3	Pentatricopeptide repeat domain 3	-1.17604	-1.66873	0	-1	-1	115.175	121.924	62.6738	63.2314
11754796_a_at	SLCO3A1	solute carrier organic anion transporter family, member 3A1	1.03539	-1.66866	0	-1	-1	12.1123	13.1897	9.07814	12.1123
11725016_at	MAP9	microtubule-associated protein 9	-1.23946	-1.6686	0	-1	-1	3.91266	4.3352	3.45461	3.86254
11719350_a_at	GCC2	GRIP and coiled-coil domain containing 2	-1.26225	-1.66805	0	-1	-1	3.2734	2.59564	6.43435	7.28608
11756509_a_at	BAMBI	BMP and activin membrane-bound inhibitor homolog (Xenopus laevis)	1.11455	-1.66728	0	-1	-1	3.10084	4.94754	8.85124	11.4241
11748312_x_at	TMEM161B	transmembrane protein 161B	-1.20741	-1.66604	0	-1	-1	2.43491	3.37218	8.49187	9.30445
11740670_a_at	TNRC6B	trinucleotide repeat containing 6B	1.05203	-1.66592	0	-1	-1	32.8863	27.9897	31.0487	37.8819
11757291_s_at	ISCU	iron-sulfur cluster scaffold homolog (E. coli)	-1.11641	-1.66591	0	-1	-1	6.05012	7.23383	6.68585	7.65484
11755253_a_at	KIAA2018	KIAA2018	-1.01372	-1.66537	0	-1	-1	162.345	171.87	192.762	222.424
11758366_s_at	ABT1	activator of basal transcription 1	-1.00481	-1.66524	0	-1	-1	2120.47	2307.43	2393.17	2094.21
11725115_a_at	NCOR1	nuclear receptor corepressor 1	-1.34908	-1.66521	0	-1	-1	185.829	179.264	218.606	233.071
11745854_a_at	RNF145	ring finger protein 145	1.01939	-1.66464	0	-1	-1	219.837	221.592	258.53	270.802
11724216_a_at	GPATCH2	G patch domain containing 2	-1.6716	-1.66434	-1	-1	-2	5.64487	4.54595	6.01379	7.2157
11731573_a_at	FRMD4B	FERM domain containing 4B	1.3692	-1.66434	0	-1	-1	74.6738	82.8811	203.106	185.405
11739951_a_at	GFOD1	glucose-fructose oxidoreductase domain containing 1	1.01038	-1.66434	0	-1	-1	116.473	113.95	276.424	266.493
11757179_x_at	SNORD16	small nucleolar RNA, C/D box 16	1.19167	-1.66434	0	-1	-1	33.9675	35.7056	65.8297	51.7128
11746616_a_at	WSB1	WD repeat and SOCS box-containing 1	-1.48483	-1.66374	0	-1	-1	88.9238	90.5639	121.231	105.758
11717899_x_at	MAGT1	magnesium transporter 1	-1.20526	-1.66358	0	-1	-1	254.963	254.322	183.751	195.648
11749009_a_at	NFYA	nuclear transcription factor Y, alpha	1.1738	-1.66334	0	-1	-1	4.71958	4.14819	3.22593	4.25019
11740589_s_at	RYK	RYK receptor-like tyrosine kinase	-1.04268	-1.66328	0	-1	-1	12.5497	12.3147	7.57432	8.03558
11730075_at	KIAA1024	KIAA1024	-1.19505	-1.66297	0	-1	-1	236.183	220.699	82.4693	84.0955
11727022_at	TMEM64	transmembrane protein 64	-1.16547	-1.66293	0	-1	-1	363.712	341.441	130.221	125.491
11746196_a_at	SFRS18	splicing factor, arginine/serine-rich 18	-1.42252	-1.66289	0	-1	-1	280.417	262.295	117.797	109.559
11716843_a_at	CASC4	cancer susceptibility candidate 4	-1.04006	-1.66239	0	-1	-1	33.6934	35.7051	10.2466	13.1189
11737904_a_at	CASC4	cancer susceptibility candidate 4	-1.04006	-1.66239	0	-1	-1	69.7698	57.9442	323.096	538.165
11743522_a_at	KDM5A	lysine (K)-specific demethylase 5A	-1.53794	-1.66219	-1	-1	-2	2.5001	2.85011	3.30735	3.23553
11722666_a_at	GABRB3	gamma-aminobutyric acid (GABA) A receptor, beta 3	-1.31079	-1.6619	0	-1	-1	2.45604	2.71134	2.71134	2.95641
11742990_x_at	EZR	ezrin	-1.148	-1.66146	0	-1	-1	108.731	112.812	183.735	180.299
11725651_a_at	DCAF5	DDB1 and CUL4 associated factor 5	-1.55234	-1.66142	-1	-1	-2	89.9238	91.4419	153.924	139.795
11751171_x_at	BZW2	basic leucine zipper and W2 domains 2	1.15456	-1.66129	0	-1	-1	685.893	689.11	764.407	675.174
11716305_at	ATXN10	ataxin 10	-1.08974	-1.66114	0	-1	-1	135.695	136.924	280.523	202.634
11723578_a_at	LOC221710	hypothetical protein LOC221710	1.11809	-1.66068	0	-1	-1	177.134	163.213	27.4143	13.6021
11728794_s_at	LDLRAD3	low density lipoprotein receptor class A domain containing 3	1	-1.66055	0	-1	-1	354.839	406.424	55.2626	23.1738
11752062_a_at	SUN2	Sad1 and UNC84 domain containing 2	1.20233	-1.66016	0	-1	-1	29.1056	29.8797	72.217	75.408
11758731_at	PPP2CA	protein phosphatase 2, catalytic subunit, alpha isozyme	1.09544	-1.66012	0	-1	-1	39.3375	36.1751	80.8464	74.511
11725680_at	SMC3	structural maintenance of chromosomes 3	-1.27917	-1.65998	0	-1	-1	35.1477	31.2001	71.8631	68.6591
11741283_a_at	AKAP7	A kinase (PRKA) anchor protein 7	-1.00016	-1.65977	0	-1	-1	4.47902	5.87652	5.98094	6.84972
11755015_s_at	CPS1	carbamoyl-phosphate synthase 1, mitochondrial	1.28631	-1.65926	0	-1	-1	4.54398	5.26712	4.96112	5.26712
11763826_x_at	NDUFAF1	NADH dehydrogenase (ubiquinone) 1 alpha subcomplex, assembly factor 1	1	-1.6588	0	-1	-1	497.292	478.424	178.249	173.622
11724555_x_at	FOLH1	folate hydrolase (prostate-specific membrane antigen) 1	1.06257	-1.65859	0	-1	-1	93.7161	58.3273	27.6257	15.6521
11755460_x_at	CAPN3	calpain 3, (p94)	1.7009	-1.65847	1	-1	0	186.436	198.026	215.796	136.88
11729349_at	MMP8	matrix metallopeptidase 8 (neutrophil collagenase)	1.11266	-1.65839	0	-1	-1	246.628	264.831	440.621	566.579
11746875_x_at	GNAI2	guanine nucleotide binding protein (G protein), alpha inhibiting activity polypeptide 2	-1.10958	-1.65818	0	-1	-1	81.5244	83.2326	224.01	260.914
11733017_a_at	PIK3R1	phosphoinositide-3-kinase, regulatory subunit 1 (alpha)	-1.29556	-1.65768	0	-1	-1	134.443	142.429	106.807	93.3606
11748884_a_at	SRSF11	serine/arginine-rich splicing factor 11	-1.34384	-1.65747	0	-1	-1	482.576	536.223	375.441	368.275
11755425_a_at	FAM179B	family with sequence similarity 179, member B	-1.13844	-1.65746	0	-1	-1	378.361	432.003	285.952	275.273
11751651_s_at	PLSCR1	phospholipid scramblase 1	-1.02982	-1.65656	0	-1	-1	451.993	509.899	334.235	333.397
11730338_a_at	SMAD6	SMAD family member 6	1.00439	-1.65629	0	-1	-1	34.1738	34.1746	66.7398	44.7304
11732601_at	CEP135	centrosomal protein 135kDa	-1.23936	-1.65613	0	-1	-1	9.76602	8.52495	9.05481	8.9212
11723179_a_at	ITSN2	intersectin 2	1.08615	-1.65603	0	-1	-1	1.99758	1.81985	2.44877	2.80961
11754247_s_at	ATRX	alpha thalassemia/mental retardation syndrome X-linked	-1.40279	-1.65572	0	-1	-1	37.2542	41.9912	61.2893	60.8102
11717064_a_at	PGCP	plasma glutamate carboxypeptidase	-1.165	-1.65559	0	-1	-1	70.935	72.1079	95.3142	88.176
11753817_x_at	HMGA1	high mobility group AT-hook 1	1.24998	-1.65523	0	-1	-1	490.934	510.843	403.033	382.795
11754380_a_at	SOSTDC1	sclerostin domain containing 1	1	-1.65509	0	-1	-1	388.461	376.187	537.154	465.634
11729124_x_at	RCN2	reticulocalbin 2, EF-hand calcium binding domain	1.04644	-1.655	0	-1	-1	24.7034	15.9158	47.9643	28.0828
11727116_a_at	PLA1A	phospholipase A1 member A	1.10211	-1.6548	0	-1	-1	3.02784	2.77349	261.784	245.694
11756769_a_at	IL12A	interleukin 12A (natural killer cell stimulatory factor 1, cytotoxic lymphocyte maturat	1.18916	-1.65466	0	-1	-1	23.1317	23.1839	16.975	17.0382
11735319_a_at	RBMS3	RNA binding motif, single stranded interacting protein 3	1.22265	-1.65429	0	-1	-1	146.575	147.416	106.327	121.657
11758213_s_at	AKIRIN1	akirin 1	-1.35538	-1.65387	0	-1	-1	110.87	106.959	90.9168	100.846
11720798_at	RAB8B	RAB8B, member RAS oncogene family	-1.03141	-1.65357	0	-1	-1	2.40774	2.40774	2.45095	2.42206
11717753_a_at	SEC14L1	SEC14-like 1 (S. cerevisiae)	-1.35093	-1.65342	0	-1	-1	1.92369	2.30521	2.26493	2.54483
11725711_x_at	PPIA	peptidylprolyl isomerase A (cyclophilin A)	1.08521	-1.65332	0	-1	-1	193.802	177.835	150.199	154.791
11746838_a_at	GIGYF2	GRB10 interacting GYF protein 2	-1.78952	-1.6533	-1	-1	-2	60.0451	44.014	95.5902	78.9782
11744617_a_at	RPRD1A	regulation of nuclear pre-mRNA domain containing 1A	-1.11384	-1.65291	0	-1	-1	21.1686	19.3782	30.6699	27.8028
11747018_x_at	MCTP2	multiple C2 domains, transmembrane 2	1.07124	-1.65266	0	-1	-1	40.6401	35.9486	67.0118	74.3252
11752318_a_at	BTN3A3	butyrophilin, subfamily 3, member A3	1.11044	-1.65266	0	-1	-1	5.97746	6.79717	6.79717	6.26496
11724095_a_at	PDE4B	phosphodiesterase 4B, cAMP-specific	1.02031	-1.65248	0	-1	-1	105.954	110.018	123.936	107.123
11721079_a_at	SFRS18	splicing factor, arginine/serine-rich 18	-1.16482	-1.6523	0	-1	-1	46.9863	49.6029	55.0072	42.2096
11723443_at	EPHA4	EPH receptor A4	-1.1497	-1.65229	0	-1	-1	66.4238	71.2568	85.9137	64.7508
11743440_at	PDIA3	protein disulfide isomerase family A, member 3	1.04536	-1.6518	0	-1	-1	239.021	264.904	289.097	267.896
11746942_a_at	DYNC1LI2	dynein, cytoplasmic 1, light intermediate chain 2	-1.41367	-1.65172	0	-1	-1	322.985	309.547	393.424	347.274
11750006_a_at	C7orf44	chromosome 7 open reading frame 44	1.0257	-1.65104	0	-1	-1	205.015	208.575	241.354	224.55
11754565_a_at	ANKRD6	ankyrin repeat domain 6	-1.05836	-1.65051	0	-1	-1	668.216	632.814	931.142	1070.88
11755122_a_at	PALLD	palladin, cytoskeletal associated protein	-1.69295	-1.64988	-1	-1	-2	26.1738	25.7259	31.3517	26.4958
11743702_a_at	THUMPD3	THUMP domain containing 3	-1.36007	-1.64935	0	-1	-1	75.0292	63.4238	98.5421	75.0292
11745443_x_at	DCAF16	DDB1 and CUL4 associated factor 16	-1.21189	-1.64844	0	-1	-1	146.865	147.088	158.948	111.435
11724730_at	YY1	YY1 transcription factor	-1.05448	-1.64812	0	-1	-1	69.1773	69.7311	30.4554	25.4569
11736225_a_at	SPATS2	spermatogenesis associated, serine-rich 2	-1.52279	-1.64798	-1	-1	-2	1.86427	1.86427	1.8299	1.85985
11763710_x_at	ATAT1	alpha tubulin acetyltransferase 1	1.06531	-1.64786	0	-1	-1	2.8799	3.17926	3.06942	2.96491
11727901_a_at	HPS1	Hermansky-Pudlak syndrome 1	1.0731	-1.64754	0	-1	-1	1.84691	2.2132	1.85896	2.01628
11741053_a_at	LAMP2	lysosomal-associated membrane protein 2	1.20292	-1.64732	0	-1	-1	2.54529	2.54529	2.54529	2.54529
11741575_a_at	DEK	DEK oncogene	1.00823	-1.64728	0	-1	-1	69.6805	61.6391	89.1887	81.7438
11752928_x_at	PPIA	peptidylprolyl isomerase A (cyclophilin A)	1.06322	-1.64724	0	-1	-1	33.1356	29.7026	35.4238	38.4238
11728177_a_at	DYX1C1	dyslexia susceptibility 1 candidate 1	-1.1942	-1.64699	0	-1	-1	6.54844	6.02903	5.67629	6.31948
11733019_a_at	PIK3R1	phosphoinositide-3-kinase, regulatory subunit 1 (alpha)	-1.07968	-1.64694	0	-1	-1	415.174	416.864	571.174	493.048
11741501_s_at	FAM133B /// LOC728066 /// LOC728640	family with sequence similarity 133, member B /// family with sequence similarity 133,	1.04004	-1.64693	0	-1	-1	194.597	193.091	99.6492	101.605
11759483_at	WWTR1	WW domain containing transcription regulator 1	1.06057	-1.64685	0	-1	-1	949.211	928.543	643.301	566.844
11736172_at	KIAA0355	KIAA0355	1	-1.64652	0	-1	-1	393.383	396.174	243.104	211.526
11729291_a_at	SLC25A37	solute carrier family 25, member 37	-1.10915	-1.64606	0	-1	-1	32.8276	32.1738	15.3118	19.4872
11751384_a_at	ANKRD12	ankyrin repeat domain 12	-1.53077	-1.64583	-1	-1	-2	117.759	120.326	123.571	164.693
11757902_a_at	DYNC1LI2	dynein, cytoplasmic 1, light intermediate chain 2	-1.62298	-1.64574	-1	-1	-2	3.6908	4.19979	4.52916	6.29452
11727868_a_at	GALK2	galactokinase 2	-1.24744	-1.64551	0	-1	-1	12.8575	13.1897	17.1745	20.1738
11727670_s_at	ROPN1 /// ROPN1B	ropporin, rhophilin associated protein 1 /// ropporin, rhophilin associated protein 1B	1.29778	-1.64528	0	-1	-1	64.4238	63.4838	92.2918	112.304
11723295_a_at	PIGB	phosphatidylinositol glycan anchor biosynthesis, class B	1.02169	-1.64473	0	-1	-1	11.9614	14.1773	10.7718	11.9614
11720599_s_at	SUB1	SUB1 homolog (S. cerevisiae)	-1.00482	-1.64399	0	-1	-1	27.3221	33.147	21.4473	28.7668
11754852_a_at	USP37	ubiquitin specific peptidase 37	-1.42399	-1.6434	0	-1	-1	13.2536	13.4419	17.0081	35.9438
11743493_x_at	KTN1	kinectin 1 (kinesin receptor)	-1.38546	-1.64248	0	-1	-1	31.5146	24.6993	66.4238	57.3895
11759001_at	LDLRAD3	low density lipoprotein receptor class A domain containing 3	-1.19545	-1.64196	0	-1	-1	118.257	134.416	249.002	264.742
11763036_x_at	ZNF761	zinc finger protein 761	-1.00232	-1.64194	0	-1	-1	1.69587	1.57077	1.69587	1.85896
11722632_x_at	NARG2	NMDA receptor regulated 2	-1.08453	-1.64107	0	-1	-1	4.46233	4.14618	4.02331	5.65631
11725073_s_at	PHF17	PHD finger protein 17	-1.19309	-1.64105	0	-1	-1	17.0681	15.0341	12.3753	20.5966
11720357_a_at	SMAP1	small ArfGAP 1	-1.33874	-1.64051	0	-1	-1	23.4632	24.0142	24.1738	25.0842
11747922_a_at	RBFOX2	RNA binding protein, fox-1 homolog (C. elegans) 2	-1.14799	-1.63962	0	-1	-1	68.1648	78.1353	79.2918	84.9473
11754167_x_at	ZNF148	zinc finger protein 148	-1.61783	-1.63936	-1	-1	-2	2.55108	2.48819	2.853	3.20365
11724185_a_at	SART3	squamous cell carcinoma antigen recognized by T cells 3	-1.29669	-1.6387	0	-1	-1	147.216	156.529	152.714	124.479
11717348_a_at	ADD3	adducin 3 (gamma)	1.22925	-1.63868	0	-1	-1	171.907	168.679	217.808	165.17
11747287_a_at	ZC3H18	zinc finger CCCH-type containing 18	-1.82955	-1.63789	-1	-1	-2	38.3335	37.1685	45.7559	32.7264
11756916_a_at	ABCG5	ATP-binding cassette, sub-family G (WHITE), member 5	1.6343	-1.63758	1	-1	0	721.13	743.512	1419.96	1128.39
11749713_a_at	KBTBD6	kelch repeat and BTB (POZ) domain containing 6	1.04541	-1.63737	0	-1	-1	742.429	785.112	1375.68	1100.45
11739540_a_at	PIK3R1	phosphoinositide-3-kinase, regulatory subunit 1 (alpha)	-1.17389	-1.6371	0	-1	-1	12.6894	16.7035	14.388	24.455
11720852_s_at	NFIA	nuclear factor I/A	-1.04724	-1.63709	0	-1	-1	14.7314	20.7224	18.7928	30.134
11759560_s_at	SLC25A37	solute carrier family 25, member 37	1.02743	-1.63667	0	-1	-1	118.484	132.693	124.924	204.255
11717622_s_at	C1orf9	chromosome 1 open reading frame 9	-1.18204	-1.63652	0	-1	-1	5.357	5.38413	9.33799	12.1186
11747731_a_at	DBF4	DBF4 homolog (S. cerevisiae)	1.0191	-1.63637	0	-1	-1	142.514	137.364	161.833	214.335
11736150_at	LYRM2	LYR motif containing 2	-1.24143	-1.63606	0	-1	-1	2.97849	3.15913	2.78341	3.15913
11731247_a_at	GTPBP8	GTP-binding protein 8 (putative)	-1.07094	-1.63576	0	-1	-1	81.6738	77.3186	85.7433	71.4238
11731842_a_at	B4GALT6	UDP-Gal:betaGlcNAc beta 1,4- galactosyltransferase, polypeptide 6	1.00763	-1.63572	0	-1	-1	29.1738	25.0475	46.4238	46.4238
11754631_x_at	PIK3R1	phosphoinositide-3-kinase, regulatory subunit 1 (alpha)	-1.30075	-1.63569	0	-1	-1	281.004	266.405	19.1337	21.7269
11730496_x_at	NUDT19	nudix (nucleoside diphosphate linked moiety X)-type motif 19	1.0572	-1.63521	0	-1	-1	58.4961	54.2717	5.99971	6.49695
11743364_a_at	EIF5B	eukaryotic translation initiation factor 5B	-1.31594	-1.63503	0	-1	-1	419.771	405.471	45.9686	47.4638
11755364_a_at	MAMLD1	mastermind-like domain containing 1	-1.19869	-1.63449	0	-1	-1	162.616	152.783	141.715	173.11
11722877_a_at	NDUFAF1	NADH dehydrogenase (ubiquinone) 1 alpha subcomplex, assembly factor 1	-1.00113	-1.63395	0	-1	-1	92.0145	86.7386	86.0519	92.1287
11723315_a_at	CAPN3	calpain 3, (p94)	1.57533	-1.63394	1	-1	0	11.0762	11.0762	8.87683	11.6095
11715825_a_at	PRMT1	protein arginine methyltransferase 1	1.03727	-1.63362	0	-1	-1	50.9963	42.7852	72.3515	130.564
11763478_x_at	PIF1	PIF1 5'-to-3' DNA helicase homolog (S. cerevisiae)	-1.17803	-1.63329	0	-1	-1	1.77278	1.96501	1.94358	2.12182
11719630_a_at	BRD2	bromodomain containing 2	-1.47787	-1.63321	0	-1	-1	43.9496	42.9656	57.9227	48.3654
11749549_a_at	PIGX	phosphatidylinositol glycan anchor biosynthesis, class X	-1.09293	-1.63321	0	-1	-1	102.183	104.287	110.153	125.281
11730390_at	SEMA3A	sema domain, immunoglobulin domain (Ig), short basic domain, secreted, (semaphorin) 3A	-1.02305	-1.63308	0	-1	-1	2.27884	2.48844	2.26058	2.21189
11745804_s_at	LIMS1	LIM and senescent cell antigen-like domains 1	-1.36802	-1.63308	0	-1	-1	2.21735	2.40838	2.40838	2.40838
11754318_at	SSH1	slingshot homolog 1 (Drosophila)	-1.35673	-1.63263	0	-1	-1	3.37775	2.8326	3.47074	3.92424
11747742_a_at	MTF2	metal response element binding transcription factor 2	-1.16722	-1.63253	0	-1	-1	3.22593	2.70811	3.6558	4.51568
11744164_a_at	VRK3	vaccinia related kinase 3	-1.34931	-1.63201	0	-1	-1	60.1858	71.8744	56.5075	69.5332
11729443_a_at	PML	promyelocytic leukemia	1.09667	-1.632	0	-1	-1	42.5779	49.3858	36.4031	50.9579
11736897_x_at	PRRG4	proline rich Gla (G-carboxyglutamic acid) 4 (transmembrane)	-1.01405	-1.63179	0	-1	-1	563.406	574.146	448.356	386.444
11757944_s_at	SMCR7L	Smith-Magenis syndrome chromosome region, candidate 7-like	-1.04764	-1.63153	0	-1	-1	294.128	312.7	469.749	478.522
11724792_a_at	PGS1	phosphatidylglycerophosphate synthase 1	-1.20229	-1.6309	0	-1	-1	3.85891	3.06984	2.26735	2.86783
11721597_a_at	MDFI	MyoD family inhibitor	-1.40612	-1.63085	0	-1	-1	123.829	116.459	70.915	73.6738
11735752_a_at	CXXC5	CXXC finger protein 5	-1.09513	-1.63074	0	-1	-1	34.2155	34.1822	49.408	49.4561
11739338_at	FAM46C	family with sequence similarity 46, member C	1.01556	-1.63058	0	-1	-1	3.37376	3.49354	2.55151	3.00401
11745856_x_at	RNF145	ring finger protein 145	1.38397	-1.63054	0	-1	-1	105.012	99.5661	49.576	42.7026
11758772_x_at	HLA-DPB1	major histocompatibility complex, class II, DP beta 1	1.34897	-1.62969	0	-1	-1	71.2958	68.4842	63.6948	69.6125
11739861_s_at	ITGA6	integrin, alpha 6	-1.065	-1.62857	0	-1	-1	108.349	101.424	72.3276	54.4727
11720113_at	SNTB2	syntrophin, beta 2 (dystrophin-associated protein A1, 59kDa, basic component 2)	-1.32791	-1.62836	0	-1	-1	868.313	864.509	586.741	587.424
11756903_a_at	HHAT	hedgehog acyltransferase	1.14036	-1.62811	0	-1	-1	1002.7	997.283	678.797	680.94
11730714_s_at	XRCC6	X-ray repair complementing defective repair in Chinese hamster cells 6	1.01377	-1.6281	0	-1	-1	36.4205	34.9687	33.4525	25.9451
11736123_a_at	FCGRT	Fc fragment of IgG, receptor, transporter, alpha	-1.00697	-1.62766	0	-1	-1	163.176	156.223	128.516	124.89
11742686_a_at	FCGRT	Fc fragment of IgG, receptor, transporter, alpha	-1.03936	-1.62766	0	-1	-1	297.174	278.681	270.975	204.924
11733904_at	RRP15	ribosomal RNA processing 15 homolog (S. cerevisiae)	1.05706	-1.62729	0	-1	-1	35.687	32.5761	27.4639	22.4779
11747280_x_at	DHFR	dihydrofolate reductase	1.02093	-1.6271	0	-1	-1	90.3035	99.6204	75.5739	91.3792
11754592_x_at	ATF5	activating transcription factor 5	-1.23833	-1.62688	0	-1	-1	39.5166	39.8695	32.1738	33.1889
11749201_a_at	IQCJ-SCHIP1 /// SCHIP1	IQ motif containing J-schwannomin interacting protein 1 read-through transcript /// sch	-1.11139	-1.62684	0	-1	-1	3.61082	2.95898	3.33945	3.7824
11717894_s_at	PTP4A1	protein tyrosine phosphatase type IVA, member 1	-1.05115	-1.62609	0	-1	-1	2.03192	2.03192	2.453	2.30158
11734828_at	SPRED1	sprouty-related, EVH1 domain containing 1	1.13574	-1.62584	0	-1	-1	2.77277	2.34297	3.09728	4.16767
11751652_x_at	PLSCR1	phospholipid scramblase 1	-1.04765	-1.62543	0	-1	-1	2.85858	3.55846	3.90598	4.20801
11734714_at	DBF4	DBF4 homolog (S. cerevisiae)	-1.31731	-1.62505	0	-1	-1	15.8302	22.5808	37.8823	67.0417
11733884_a_at	DEPDC1	DEP domain containing 1	-1.22926	-1.62497	0	-1	-1	64.839	62.7804	36.3132	49.9073
11755710_a_at	GTPBP8	GTP-binding protein 8 (putative)	-1.13911	-1.62496	0	-1	-1	619.616	599.805	529.61	420.689
11751286_a_at	SLC35A5	solute carrier family 35, member A5	-1.03619	-1.62487	0	-1	-1	687.799	707.379	575.577	464.222
11749752_x_at	WIPF1	WAS/WASL interacting protein family, member 1	1.06946	-1.62484	0	-1	-1	57.1003	54.7018	73.6444	53.2728
11757533_x_at	PLSCR1	phospholipid scramblase 1	-1.06576	-1.62476	0	-1	-1	78.6738	76.6317	119.536	73.6112
11722839_at	LYAR	Ly1 antibody reactive homolog (mouse)	-1.35405	-1.62416	0	-1	-1	22.548	22.2913	25.8054	25.3522
11716191_at	C15orf44	chromosome 15 open reading frame 44	-1.02665	-1.62389	0	-1	-1	74.1463	77.1932	77.8452	73.4294
11729812_at	ZADH2	zinc binding alcohol dehydrogenase domain containing 2	-1.39441	-1.62302	0	-1	-1	3.07745	3.07745	4.03069	2.63311
11725333_at	MZT1	mitotic spindle organizing protein 1	-1.12378	-1.62299	0	-1	-1	42.9228	43.1644	54.7731	49.4177
11737335_a_at	ZNF283	zinc finger protein 283	-1.06996	-1.62274	0	-1	-1	74.2624	77.138	91.8818	88.9409
11751170_a_at	BZW2	basic leucine zipper and W2 domains 2	1.12871	-1.62255	0	-1	-1	6.42738	6.41526	5.94889	6.56149
11742720_at	LRRC58	leucine rich repeat containing 58	-1.11943	-1.62234	0	-1	-1	3.65169	3.38324	4.33945	4.83078
11743925_s_at	SBNO1	strawberry notch homolog 1 (Drosophila)	-1.7373	-1.62125	-1	-1	-2	16.0024	15.4201	28.6703	25.8173
11756918_a_at	KIF23	kinesin family member 23	-1.06046	-1.6212	0	-1	-1	90.2736	84.7341	153.554	142.599
11735688_a_at	C21orf59	chromosome 21 open reading frame 59	-1.10702	-1.62117	0	-1	-1	10.2495	10.4861	9.20722	8.17826
11747815_a_at	SUMF1	sulfatase modifying factor 1	-1.05139	-1.62085	0	-1	-1	159.375	176.424	100.367	77.5891
11723035_s_at	GTF2A2	general transcription factor IIA, 2, 12kDa	-1.02382	-1.62071	0	-1	-1	7.4571	6.553	3.06213	3.27411
11720731_a_at	SUMF1	sulfatase modifying factor 1	-1.04733	-1.6204	0	-1	-1	37.2106	43.4238	60.3986	88.7027
11748615_a_at	IFNAR1	interferon (alpha, beta and omega) receptor 1	-1.00425	-1.62028	0	-1	-1	477.239	501.621	464.849	585.137
11723957_x_at	LSM5	LSM5 homolog, U6 small nuclear RNA associated (S. cerevisiae)	-1.01084	-1.62023	0	-1	-1	199.069	191.567	228.368	237.076
11749735_a_at	SPATA5L1	spermatogenesis associated 5-like 1	1.05147	-1.61991	0	-1	-1	61.3633	70.5238	71.1669	81.4823
11748347_a_at	ANKRD28	ankyrin repeat domain 28	-1.24687	-1.61983	0	-1	-1	20.7988	25.05	23.1738	26.1738
11730946_x_at	TRMT2A	TRM2 tRNA methyltransferase 2 homolog A (S. cerevisiae)	1.07752	-1.61982	0	-1	-1	98.7718	85.5586	102.647	120.669
11758092_s_at	EFNA5	ephrin-A5	1.01329	-1.61979	0	-1	-1	3.46223	3.95448	4.81353	5.66548
11717762_a_at	CPVL	carboxypeptidase, vitellogenic-like	1.02056	-1.61976	0	-1	-1	50.2962	49.3535	28.2441	21.4533
11718065_a_at	PVRL2	poliovirus receptor-related 2 (herpesvirus entry mediator B)	-1.00436	-1.61917	0	-1	-1	79.1333	81.3509	41.1425	36.4509
11725131_x_at	TCEAL3	transcription elongation factor A (SII)-like 3	-1.05726	-1.61916	0	-1	-1	121.393	124.569	34.3333	41.525
11725679_at	SMC3	structural maintenance of chromosomes 3	-1.42746	-1.6191	0	-1	-1	49.1636	43.4799	43.3061	39.6324
11717651_a_at	SPRY1	sprouty homolog 1, antagonist of FGF signaling (Drosophila)	1.48556	-1.61904	0	-1	-1	44.7676	47.3242	52.5176	54.6519
11717989_a_at	SUN1	Sad1 and UNC84 domain containing 1	1.05005	-1.61903	0	-1	-1	2.54529	2.28998	2.27258	2.78135
11758486_s_at	BACE2	beta-site APP-cleaving enzyme 2	1.02276	-1.61903	0	-1	-1	5.54857	4.15262	3.62878	4.07543
11757850_s_at	PA2G4	proliferation-associated 2G4, 38kDa	-1.31137	-1.61895	0	-1	-1	24.2728	23.8293	18.6882	19.8856
11749796_a_at	ERGIC1	endoplasmic reticulum-golgi intermediate compartment (ERGIC) 1	1.13382	-1.61882	0	-1	-1	115.605	107.841	130.316	113.136
11742439_s_at	ADAL	adenosine deaminase-like	1.03648	-1.61782	0	-1	-1	208.465	200.846	233.685	206.174
11758327_s_at	BAZ1A	bromodomain adjacent to zinc finger domain, 1A	-1.28298	-1.61707	0	-1	-1	91.4546	100.357	59.0421	56.4183
11739711_a_at	PHACTR2	phosphatase and actin regulator 2	-1.08229	-1.6167	0	-1	-1	2.91377	3.10218	2.46971	2.59443
11716365_x_at	ASNS	asparagine synthetase (glutamine-hydrolyzing)	-1.01612	-1.61661	0	-1	-1	1538.08	1450.64	1078.54	829.685
11729215_x_at	PIGX	phosphatidylinositol glycan anchor biosynthesis, class X	-1.1521	-1.61657	0	-1	-1	60.7051	55.3716	70.3585	74.4157
11757381_x_at	GTF2A2	general transcription factor IIA, 2, 12kDa	-1.02251	-1.6162	0	-1	-1	3.75342	3.13222	2.88378	3.41947
11746294_s_at	HERC2 /// HERC2P2 /// HERC2P9	hect domain and RLD 2 /// hect domain and RLD 2 pseudogene 2 /// hect domain and RLD 2	1.10027	-1.61537	0	-1	-1	164.295	113.356	126.933	158.418
11747437_a_at	CARD8	caspase recruitment domain family, member 8	-1.03468	-1.61525	0	-1	-1	95.6898	92.9818	68.6215	81.4761
11753988_a_at	SPRY2	sprouty homolog 2 (Drosophila)	-1.01406	-1.61492	0	-1	-1	88.3502	97.0057	70.1738	79.6738
11728795_a_at	LSM14A	LSM14A, SCD6 homolog A (S. cerevisiae)	1.04253	-1.61473	0	-1	-1	29.2928	29.1757	32.3472	27.9188
11758694_s_at	RAB28	RAB28, member RAS oncogene family	-1.12878	-1.61456	0	-1	-1	3.2922	3.50614	3.58051	3.28284
11740718_a_at	ENOX1	ecto-NOX disulfide-thiol exchanger 1	1.34706	-1.61424	0	-1	-1	108.09	114.924	149.539	139.071
11718305_a_at	PDLIM2	PDZ and LIM domain 2 (mystique)	-1.09107	-1.61354	0	-1	-1	20.814	24.8142	6.72129	6.99933
11736465_x_at	ZNF773	zinc finger protein 773	-1.09717	-1.6129	0	-1	-1	6.08769	6.40018	3.90076	3.03873
11749197_a_at	NPAT	nuclear protein, ataxia-telangiectasia locus	-1.67595	-1.61273	-1	-1	-2	58.2145	61.6828	25.0736	26.5991
11761627_a_at	WDR61	WD repeat domain 61	-1.12484	-1.61197	0	-1	-1	112.149	113.917	106.503	144.847
11724334_a_at	USP8	ubiquitin specific peptidase 8	-1.09043	-1.6119	0	-1	-1	324.588	311.808	296.693	368.294
11758492_x_at	BTBD7	BTB (POZ) domain containing 7	-1.4403	-1.61114	0	-1	-1	20.041	21.5127	32.3474	48.8622
11738008_s_at	APP	amyloid beta (A4) precursor protein	1	-1.61083	0	-1	-1	40.9023	39.9614	30.1392	39.4238
11749281_a_at	ANKLE2	ankyrin repeat and LEM domain containing 2	-1.15303	-1.61059	0	-1	-1	157.424	156.549	107.244	148.674
11722220_a_at	WBP4	WW domain binding protein 4 (formin binding protein 21)	-1.29859	-1.61054	0	-1	-1	31.1426	31.1905	21.261	29.32
11739903_a_at	STAG2	stromal antigen 2	-1.3946	-1.60996	0	-1	-1	27.5885	27.7503	17.3431	28.0929
11748874_a_at	MRPS25	mitochondrial ribosomal protein S25	-1.10272	-1.60991	0	-1	-1	53.8584	56.6129	52.2347	40.2302
11746746_a_at	AKAP9	A kinase (PRKA) anchor protein (yotiao) 9	-1.29874	-1.60971	0	-1	-1	13.519	12.5872	10.9356	10.9356
11715739_s_at	PPAP2B	phosphatidic acid phosphatase type 2B	1.02187	-1.60929	0	-1	-1	4.33842	3.53916	9.60599	5.56337
11722631_s_at	NARG2	NMDA receptor regulated 2	-1.08184	-1.60907	0	-1	-1	13.1699	12.9838	16.7444	19.3354
11760445_x_at	ZNF302	zinc finger protein 302	1.12246	-1.60884	0	-1	-1	2.92693	3.60769	2.92693	2.79814
11759853_at	RPS27A	ribosomal protein S27a	-1.0107	-1.60818	0	-1	-1	485.473	488.324	370.557	419.552
11764055_at	---	---	1	-1.60779	0	-1	-1	305.661	323.859	252.455	249.061
11721541_at	GMEB1	glucocorticoid modulatory element binding protein 1	-1.0082	-1.60764	0	-1	-1	600.229	587.334	475.674	468.865
11742831_s_at	BRD4	bromodomain containing 4	-1.11692	-1.6075	0	-1	-1	69.6044	55.6203	32.0738	20.1738
11748296_a_at	PPP2R5E	protein phosphatase 2, regulatory subunit B', epsilon isoform	-1.05874	-1.60682	0	-1	-1	111.135	100.16	46.4238	37.2505
11728517_x_at	NSUN5P1	NOP2/Sun domain family, member 5 pseudogene 1	1.00627	-1.60636	0	-1	-1	7.9881	7.86282	5.22866	5.12921
11750307_a_at	KIAA1598	KIAA1598	1.05509	-1.60615	0	-1	-1	17.1363	15.7069	9.62409	10.687
11755142_s_at	C3orf64	chromosome 3 open reading frame 64	1.02581	-1.60544	0	-1	-1	79.7417	84.4238	41.4238	35.4238
11722276_at	ZBED4	zinc finger, BED-type containing 4	1.1006	-1.60506	0	-1	-1	15.1689	16.4183	12.2028	16.4183
11739385_x_at	ROCK2	Rho-associated, coiled-coil containing protein kinase 2	-1.49758	-1.60501	0	-1	-1	4.25257	4.21554	3.65405	4.21554
11728451_a_at	PCOLCE2	procollagen C-endopeptidase enhancer 2	1.01832	-1.60451	0	-1	-1	31.1738	32.1738	30.6998	27.5118
11725710_a_at	PPIA	peptidylprolyl isomerase A (cyclophilin A)	-1.02516	-1.604	0	-1	-1	55.9243	58.4238	49.5507	44.1133
11742845_at	AQR	aquarius homolog (mouse)	-1.03087	-1.60399	0	-1	-1	8.79232	8.87443	7.9881	7.36776
11718568_a_at	WIPF1	WAS/WASL interacting protein family, member 1	-1.05656	-1.60347	0	-1	-1	452.924	465.545	476.644	476.47
11727136_a_at	PUS7L	pseudouridylate synthase 7 homolog (S. cerevisiae)-like	-1.7219	-1.60347	-1	-1	-2	64.6841	68.5084	61.0251	67.5499
11739471_a_at	MAGI1	membrane associated guanylate kinase, WW and PDZ domain containing 1	1	-1.60347	0	-1	-1	13.8946	10.2685	24.1738	21.6507
11742680_at	HNRNPA2B1	heterogeneous nuclear ribonucleoprotein A2/B1	-1.0177	-1.60347	0	-1	-1	110.016	107.282	157.789	145.881
11752130_a_at	STAG1	stromal antigen 1	1.14403	-1.60347	0	-1	-1	28.9578	30.6893	40.003	43.0572
11758546_x_at	VDR	vitamin D (1,25- dihydroxyvitamin D3) receptor	-1.8245	-1.60347	-1	-1	-2	181.493	207.027	189.829	174.424
11724335_s_at	USP8	ubiquitin specific peptidase 8	-1.0896	-1.60318	0	-1	-1	332.174	327.879	225.211	197.006
11733055_a_at	SCAMP1	secretory carrier membrane protein 1	-1.52729	-1.60305	-1	-1	-2	14.7883	13.1897	11.3389	14.7883
11737336_x_at	ZNF283	zinc finger protein 283	-1.24658	-1.60274	0	-1	-1	46.3399	47.9131	32.3711	51.4395
11721422_s_at	SPAG16	sperm associated antigen 16	1.1321	-1.6024	0	-1	-1	382.167	378.522	325.674	323.924
11757000_a_at	STYXL1	serine/threonine/tyrosine interacting-like 1	1.01047	-1.60216	0	-1	-1	758.31	811.688	934.872	855.585
11739633_s_at	MED13	mediator complex subunit 13	-1.28715	-1.60202	0	-1	-1	4.96395	5.73596	2.85833	2.54507
11731039_s_at	IL15RA	interleukin 15 receptor, alpha	-1.15949	-1.60188	0	-1	-1	73.6788	78.4238	45.0794	37.4238
11721628_a_at	SEPT6	septin 6	1.03966	-1.60187	0	-1	-1	87.9237	90.3688	54.24	49.6738
11724650_a_at	MEIS2	Meis homeobox 2	-1.14975	-1.60165	0	-1	-1	158.674	158.273	77.9238	86.8867
11722503_at	ITGB8	integrin, beta 8	1.13411	-1.60158	0	-1	-1	6.74594	7.29231	3.93861	4.38694
11759624_at	SNRPN	small nuclear ribonucleoprotein polypeptide N	-1.21176	-1.60157	0	-1	-1	22.95	17.4712	7.58369	8.0834
11716967_a_at	NRP2	neuropilin 2	1.08395	-1.60148	0	-1	-1	3.96395	4.80041	2.57092	2.7781
11738183_a_at	NLRP3	NLR family, pyrin domain containing 3	-1.01214	-1.60103	0	-1	-1	11.664	11.6528	8.87683	8.14795
11723505_at	ZNF609	zinc finger protein 609	1.11974	-1.59983	0	-1	-1	7.56741	7.67965	4.43379	4.31255
11728646_at	NUCKS1	nuclear casein kinase and cyclin-dependent kinase substrate 1	-1.4313	-1.59955	0	-1	-1	4.95337	4.45775	3.20278	3.57606
11717055_a_at	CORO1C	coronin, actin binding protein, 1C	-1.06623	-1.59936	0	-1	-1	14.3952	12.5108	10.7925	10.2935
11749728_a_at	KIAA1715	KIAA1715	-1.06782	-1.59934	0	-1	-1	14.2732	15.7931	11.7463	13.1407
11728482_a_at	ZNF181 /// ZNF302	zinc finger protein 181 /// zinc finger protein 302	-1.03736	-1.59877	0	-1	-1	119.382	114.69	95.7108	80.6695
11726264_s_at	STRADB	STE20-related kinase adaptor beta	-1.00088	-1.59844	0	-1	-1	341.865	379.981	643.085	601.57
11742836_a_at	UBXN4	UBX domain protein 4	-1.38029	-1.59826	0	-1	-1	23.1409	23.8719	27.8599	29.2876
11748356_a_at	CEP70	centrosomal protein 70kDa	-1.24059	-1.59802	0	-1	-1	158.128	160.424	194.683	204.899
11726611_x_at	MAFF	v-maf musculoaponeurotic fibrosarcoma oncogene homolog F (avian)	1.04527	-1.59789	0	-1	-1	214.401	225.116	162.418	174.014
11761715_at	CASC4	cancer susceptibility candidate 4	-1.29009	-1.5973	0	-1	-1	211.074	209.763	93.6738	98.3899
11733874_a_at	SMC4	structural maintenance of chromosomes 4	-1.01889	-1.59724	0	-1	-1	20.1055	25.1598	11.1847	12.8883
11719800_at	C6orf62	chromosome 6 open reading frame 62	-1.24571	-1.59717	0	-1	-1	2.5523	2.26595	2.54486	2.87189
11715994_x_at	ID2	inhibitor of DNA binding 2, dominant negative helix-loop-helix protein	1.04604	-1.59664	0	-1	-1	149.398	137.844	257.749	234.823
11751237_a_at	DUSP10	dual specificity phosphatase 10	-1.21315	-1.59633	0	-1	-1	21.8912	24.0549	12.1983	11.3799
11758362_s_at	EXTL2	exostoses (multiple)-like 2	-1.24095	-1.59596	0	-1	-1	18.1741	17.9283	7.83714	10.0256
11757364_x_at	PLDN	pallidin homolog (mouse)	-1.05084	-1.59592	0	-1	-1	90.7561	79.8274	40.7637	81.6813
11760279_a_at	SRSF3	serine/arginine-rich splicing factor 3	-1.08456	-1.59555	0	-1	-1	19.3901	17.9529	18.341	20.142
11761271_x_at	CARS2	cysteinyl-tRNA synthetase 2, mitochondrial (putative)	1.01796	-1.59407	0	-1	-1	2.12199	1.83352	1.94373	1.75526
11718399_s_at	TGM2	transglutaminase 2 (C polypeptide, protein-glutamine-gamma-glutamyltransferase)	-1.32198	-1.59305	0	-1	-1	4.95337	5.15943	5.54269	5.97943
11726608_s_at	MTF2	metal response element binding transcription factor 2	-1.24855	-1.59274	0	-1	-1	18.2559	19.8014	22.5925	22.5565
11736766_at	C14orf28	chromosome 14 open reading frame 28	-1.2528	-1.59254	0	-1	-1	2.6805	2.7128	2.74388	2.36857
11759590_a_at	ATAT1	alpha tubulin acetyltransferase 1	1	-1.59163	0	-1	-1	7.92104	8.49946	6.92366	5.90071
11754606_a_at	HSP90B1	heat shock protein 90kDa beta (Grp94), member 1	-1.34287	-1.59158	0	-1	-1	5.76253	4.84784	4.73073	4.69233
11758032_s_at	DBF4	DBF4 homolog (S. cerevisiae)	-1.042	-1.59141	0	-1	-1	442.002	460.526	150.152	165.927
11727214_a_at	DTWD1	DTW domain containing 1	-1.10263	-1.59128	0	-1	-1	160.488	158.477	108.686	123.876
11746051_a_at	HP1BP3	heterochromatin protein 1, binding protein 3	-1.01458	-1.59128	0	-1	-1	9.56898	10.7037	16.593	18.3599
11720396_x_at	NBN	nibrin	-1.11106	-1.59123	0	-1	-1	39.5974	36.3365	39.5555	23.8123
11726449_at	ZNF614	zinc finger protein 614	-1.18537	-1.59114	0	-1	-1	441.174	457.356	503.207	365.295
11716919_a_at	PDIA5	protein disulfide isomerase family A, member 5	-1.04783	-1.59067	0	-1	-1	11.0477	12.2041	7.09743	7.78981
11718750_a_at	SPG11	spastic paraplegia 11 (autosomal recessive)	-1.06215	-1.59061	0	-1	-1	29.6513	33.4119	27.0031	60.9238
11728874_a_at	LIN9	lin-9 homolog (C. elegans)	-1.18485	-1.59026	0	-1	-1	10.3713	9.39814	13.0956	24.2274
11758440_s_at	RFX7	regulatory factor X, 7	1.08844	-1.59026	0	-1	-1	23.6569	24.7469	42.2172	68.4238
11758816_at	RRP7A	ribosomal RNA processing 7 homolog A (S. cerevisiae)	-1.16383	-1.59026	0	-1	-1	310.254	326.288	444.758	402.825
11743830_a_at	PAM	peptidylglycine alpha-amidating monooxygenase	-1.06644	-1.59022	0	-1	-1	39.9452	37.2969	62.6095	68.54
11743150_s_at	ZNF143	zinc finger protein 143	-1.34565	-1.58992	0	-1	-1	164.183	155.117	196.454	223.496
11716250_a_at	RBFOX2	RNA binding protein, fox-1 homolog (C. elegans) 2	-1.25142	-1.58987	0	-1	-1	3.97772	3.79116	3.50055	3.72133
11721394_a_at	DTNBP1	dystrobrevin binding protein 1	-1.04725	-1.58981	0	-1	-1	270.424	280.18	376.174	428.495
11751713_a_at	C6orf62	chromosome 6 open reading frame 62	-1.24321	-1.58956	0	-1	-1	7.6246	8.37105	5.43279	4.41514
11729630_a_at	AP3M1	adaptor-related protein complex 3, mu 1 subunit	1.28548	-1.58932	0	-1	-1	15.4596	15.8185	33.9038	35.4637
11718512_x_at	TSPAN14	tetraspanin 14	-1.19276	-1.58912	0	-1	-1	49.3872	49.1578	15.8106	16.0517
11723765_at	KCTD7	potassium channel tetramerisation domain containing 7	1.23935	-1.58912	0	-1	-1	180.356	177.046	241.268	226.32
11721968_a_at	IGSF11	immunoglobulin superfamily, member 11	1.15273	-1.589	0	-1	-1	2307.42	2336.11	1996.52	2184.57
11726849_at	SHC4	SHC (Src homology 2 domain containing) family, member 4	1.13883	-1.5889	0	-1	-1	100.263	106.656	86.4237	88.1795
11722918_a_at	KCNS3	potassium voltage-gated channel, delayed-rectifier, subfamily S, member 3	-1.05221	-1.58874	0	-1	-1	116.289	121.696	47.7394	80.9145
11752967_x_at	HSP90B1	heat shock protein 90kDa beta (Grp94), member 1	-1.22951	-1.58866	0	-1	-1	110.598	121.536	132.674	105.417
11742729_s_at	LARP4B	La ribonucleoprotein domain family, member 4B	1.04613	-1.58861	0	-1	-1	117.106	119.791	144.741	154.85
11728819_x_at	HAUS2	HAUS augmin-like complex, subunit 2	-1.06033	-1.58859	0	-1	-1	7.38576	8.66877	8.85055	9.86507
11717052_at	SSR1	signal sequence receptor, alpha	1.0754	-1.58824	0	-1	-1	2.05219	2.17851	2.23421	2.3446
11742215_s_at	APP	amyloid beta (A4) precursor protein	-1.06605	-1.58824	0	-1	-1	2.18092	2.41663	2.13274	2.38093
11715937_a_at	KHDRBS1	KH domain containing, RNA binding, signal transduction associated 1	-1.43758	-1.5882	0	-1	-1	2.95351	3.5366	2.95351	3.08352
11748357_x_at	CEP70	centrosomal protein 70kDa	-1.03035	-1.58785	0	-1	-1	24.495	26.0417	30.1738	28.7567
11720583_s_at	TCF12	transcription factor 12	1.06214	-1.58724	0	-1	-1	75.785	83.028	110.867	110.458
11720726_at	UBR1	ubiquitin protein ligase E3 component n-recognin 1	1.0166	-1.58698	0	-1	-1	39.3408	47.0025	33.8666	36.382
11721821_a_at	SRPK2	SRSF protein kinase 2	-1.54771	-1.58693	-1	-1	-2	1958.35	2035.42	2268.08	2034.18
11718789_x_at	ZNF302	zinc finger protein 302	-1.19314	-1.5866	0	-1	-1	298.871	282.042	283.363	205.464
11724339_a_at	SLC35F1	solute carrier family 35, member F1	1.03657	-1.58595	0	-1	-1	262.127	257.507	259.707	190.101
11730379_x_at	KRIT1	KRIT1, ankyrin repeat containing	-1.14764	-1.58591	0	-1	-1	48.11	41.686	35.2009	35.4238
11747128_a_at	PHTF2	putative homeodomain transcription factor 2	-1.28741	-1.58547	0	-1	-1	172.525	158.16	61.4242	106.444
11732269_a_at	CASD1	CAS1 domain containing 1	-1.01724	-1.58507	0	-1	-1	40.3489	43.3434	25.1738	51.6738
11722663_a_at	GABRB3	gamma-aminobutyric acid (GABA) A receptor, beta 3	-1.02305	-1.58341	0	-1	-1	27.8671	32.7764	13.7498	32.2017
11742864_at	RLF	rearranged L-myc fusion	-1.10803	-1.58335	0	-1	-1	241.813	240.624	196.482	169.019
11725716_a_at	KIF21A	kinesin family member 21A	-1.14595	-1.58324	0	-1	-1	4.23182	4.66833	8.98971	11.634
11728741_at	COQ3	coenzyme Q3 homolog, methyltransferase (S. cerevisiae)	1.07375	-1.58269	0	-1	-1	239.595	242.903	270.918	236.983
11759028_at	BRI3BP	BRI3 binding protein	-1.00458	-1.58242	0	-1	-1	6.26813	7.36096	5.63889	7.06498
11720001_x_at	SYNJ2BP	synaptojanin 2 binding protein	-1.14209	-1.58222	0	-1	-1	12.4567	15.309	44.8086	54.0889
11741648_s_at	MBNL1	muscleblind-like (Drosophila)	-1.18226	-1.58209	0	-1	-1	105.984	106.995	162.754	102.916
11727632_at	SLC16A10	solute carrier family 16, member 10 (aromatic amino acid transporter)	1.03102	-1.58183	0	-1	-1	7.20095	7.38804	11.6692	13.8566
11750284_a_at	LINS	lines homolog (Drosophila)	1.09171	-1.58183	0	-1	-1	4.90443	4.84961	8.79935	7.04295
11719195_a_at	POLR1C	polymerase (RNA) I polypeptide C, 30kDa	1.08217	-1.58177	0	-1	-1	14.336	13.1897	25.9324	20.1093
11741263_s_at	LTBP1	latent transforming growth factor beta binding protein 1	-1.03943	-1.58177	0	-1	-1	28.6078	26.2609	20.076	17.8482
11745222_s_at	ATP2C1	ATPase, Ca++ transporting, type 2C, member 1	-1.01461	-1.58144	0	-1	-1	39.8708	42.7031	35.9796	31.9356
11716345_a_at	BACE2	beta-site APP-cleaving enzyme 2	1.00954	-1.58143	0	-1	-1	690.795	723.756	918.672	863.076
11755774_x_at	C10orf18	chromosome 10 open reading frame 18	-1.04763	-1.58094	0	-1	-1	90.6698	95.9901	78.2782	111.426
11736083_x_at	GTSE1	G-2 and S-phase expressed 1	-1.10995	-1.58069	0	-1	-1	27.7464	23.4559	19.0256	24.1738
11715813_at	HIGD1A	HIG1 hypoxia inducible domain family, member 1A	1	-1.58061	0	-1	-1	570.309	654.698	1225.51	1247.9
11721600_s_at	BRPF3	bromodomain and PHD finger containing, 3	-1.13192	-1.5805	0	-1	-1	366.004	420.391	884.884	907.543
11728799_at	IMMP2L	IMP2 inner mitochondrial membrane peptidase-like (S. cerevisiae)	1.11338	-1.58039	0	-1	-1	193.974	187.375	203.022	138.178
11719986_at	CCDC117	coiled-coil domain containing 117	-1.19659	-1.58037	0	-1	-1	3.22593	3.51498	3.67094	3.67094
11724478_s_at	FOSL1	FOS-like antigen 1	-1.42398	-1.58028	0	-1	-1	568.701	551.123	498.064	357.924
11716364_s_at	ASNS	asparagine synthetase (glutamine-hydrolyzing)	-1.04244	-1.58014	0	-1	-1	126.806	130.497	172.281	109.478
11734005_s_at	TMEM192	transmembrane protein 192	-1.45477	-1.57969	0	-1	-1	440.806	475.673	342.798	372.706
11748766_a_at	FBXW7	F-box and WD repeat domain containing 7	-1.1551	-1.57969	0	-1	-1	59.1011	58.2514	95.5037	88.4877
11751094_a_at	CEACAM1	carcinoembryonic antigen-related cell adhesion molecule 1 (biliary glycoprotein)	-1.08102	-1.57969	0	-1	-1	2.73263	2.54529	3.01668	2.85858
11741154_s_at	LIMS1	LIM and senescent cell antigen-like domains 1	-1.20401	-1.57959	0	-1	-1	2.58183	2.93405	3.16499	2.93405
11731703_x_at	ZNF551	zinc finger protein 551	-1.25602	-1.57956	0	-1	-1	81.6658	78.3414	101.873	64.4709
11758429_s_at	MIR17HG	MIR17 host gene (non-protein coding)	-1.19813	-1.57943	0	-1	-1	159.674	157.14	187.506	115.988
11755719_a_at	MLLT11	myeloid/lymphoid or mixed-lineage leukemia (trithorax homolog, Drosophila); translocate	-1.16158	-1.57938	0	-1	-1	2.00101	2.19891	1.94003	2.18452
11718894_a_at	RFC1	replication factor C (activator 1) 1, 145kDa	-1.45232	-1.57936	0	-1	-1	355.752	356.916	264.601	305.805
11724260_a_at	TRIO	triple functional domain (PTPRF interacting)	-1.03864	-1.57932	0	-1	-1	644.015	644.472	506.098	555.427
11754316_a_at	PIK3R3	phosphoinositide-3-kinase, regulatory subunit 3 (gamma)	-1.10041	-1.5789	0	-1	-1	1067.98	1028.62	1355.8	1158.08
11733117_at	SLC35B4	solute carrier family 35, member B4	1.08165	-1.57843	0	-1	-1	38.067	41.0766	29.964	43.7277
11731643_s_at	TRAPPC10	trafficking protein particle complex 10	-1.00783	-1.57803	0	-1	-1	8.04049	7.92436	16.8411	20.0645
11721567_a_at	POLD1	polymerase (DNA directed), delta 1, catalytic subunit 125kDa	-1.11428	-1.57799	0	-1	-1	36.7868	37.8526	48.2658	53.6738
11723423_x_at	IFNAR1	interferon (alpha, beta and omega) receptor 1	-1.06615	-1.57752	0	-1	-1	14.5027	11.8307	19.8581	23.1288
11744599_x_at	NUP62	nucleoporin 62kDa	-1.26289	-1.57752	0	-1	-1	117.128	113.356	157.713	176.072
11720715_at	NIPA1	non imprinted in Prader-Willi/Angelman syndrome 1	-1.13048	-1.57732	0	-1	-1	21.3584	17.4786	18.1551	18.7204
11740656_a_at	HMGA2	high mobility group AT-hook 2	1.04644	-1.57708	0	-1	-1	16.2537	7.91566	6.77149	7.91566
11716071_s_at	PIM3	pim-3 oncogene	1.06216	-1.57654	0	-1	-1	55.1115	57.1332	123.142	185.698
11723385_s_at	PCSK6	proprotein convertase subtilisin/kexin type 6	1.06845	-1.57617	0	-1	-1	17.2612	16.1755	20.1753	13.8445
11754097_x_at	GTF2A2	general transcription factor IIA, 2, 12kDa	1.0197	-1.57597	0	-1	-1	441.993	415.645	432.345	360.018
11729259_a_at	ZNF644	zinc finger protein 644	-1.33367	-1.57554	0	-1	-1	101.238	103.213	77.1957	83.8989
11752747_a_at	MRS2	MRS2 magnesium homeostasis factor homolog (S. cerevisiae)	-1.02062	-1.57516	0	-1	-1	101.6	92.238	71.8466	80.8874
11741155_x_at	LIMS1	LIM and senescent cell antigen-like domains 1	-1.45419	-1.57484	0	-1	-1	906.493	854.225	721.432	695.77
11729717_a_at	SMAD5	SMAD family member 5	-1.11912	-1.57455	0	-1	-1	721.804	678.816	572.229	533.747
11740054_s_at	NCBP2	nuclear cap binding protein subunit 2, 20kDa	1.06865	-1.57417	0	-1	-1	382.782	270.282	4.81865	2.63118
11731073_x_at	ZNF587	zinc finger protein 587	-1.20835	-1.57412	0	-1	-1	4.08498	4.32804	3.59429	3.82381
11764033_s_at	WSB2	WD repeat and SOCS box-containing 2	-1.17713	-1.57377	0	-1	-1	15.8406	13.1928	13.1517	17.1372
11739960_a_at	VPS36	vacuolar protein sorting 36 homolog (S. cerevisiae)	-1.36773	-1.57373	0	-1	-1	91.2024	83.2401	58.0535	45.5663
11741009_a_at	FGF12	fibroblast growth factor 12	1.09353	-1.57371	0	-1	-1	33.837	28.186	29.0902	13.7564
11746095_a_at	PPIG	peptidylprolyl isomerase G (cyclophilin G)	-1.73285	-1.57369	-1	-1	-2	196.729	193.852	123.219	99.2923
11716359_a_at	FAM96A	family with sequence similarity 96, member A	1.02911	-1.57367	0	-1	-1	40.6466	39.885	5.84288	3.2877
11743694_at	H2AFV	H2A histone family, member V	1.02755	-1.57349	0	-1	-1	15.0851	18.8382	4.95563	4.28801
11752456_a_at	FAM108C1	family with sequence similarity 108, member C1	1.21441	-1.5734	0	-1	-1	83.6738	84.6388	76.1223	88.9395
11751610_a_at	DPYSL3	dihydropyrimidinase-like 3	-1.18842	-1.57317	0	-1	-1	82.5975	91.2203	82.6738	96.4238
11719816_s_at	BET1	blocked early in transport 1 homolog (S. cerevisiae)	-1.09341	-1.57312	0	-1	-1	289.174	299.188	160.387	175.424
11743829_a_at	PAM	peptidylglycine alpha-amidating monooxygenase	-1.05656	-1.573	0	-1	-1	481.458	501.166	130.706	111.688
11741959_x_at	IL6R	interleukin 6 receptor	-1.49878	-1.57272	0	-1	-1	3.93576	4.41862	4.41862	6.07465
11724395_a_at	ZNF83	zinc finger protein 83	-1.21029	-1.57259	0	-1	-1	108.356	121.714	116.987	108.675
11718975_at	ARPP19	cAMP-regulated phosphoprotein, 19kDa	-1.07153	-1.57245	0	-1	-1	58.0819	55.043	87.5933	60.4103
11725995_x_at	C3orf21	chromosome 3 open reading frame 21	-1.42912	-1.57245	0	-1	-1	14.2427	15.4777	9.32695	28.9145
11733075_a_at	PPP1R12A	protein phosphatase 1, regulatory (inhibitor) subunit 12A	-1.37168	-1.57198	0	-1	-1	4.22379	4.65009	4.24858	4.51568
11725015_x_at	MAP9	microtubule-associated protein 9	1.17201	-1.57194	0	-1	-1	40.2959	40.2959	6.8548	7.0608
11743582_a_at	EEF1E1	eukaryotic translation elongation factor 1 epsilon 1	-1.00331	-1.57185	0	-1	-1	5.35368	7.41931	7.77752	5.98645
11744888_a_at	LMNB1	lamin B1	1	-1.57091	0	-1	-1	4.84317	4.28724	4.7912	3.82179
11735137_a_at	WIPI2	WD repeat domain, phosphoinositide interacting 2	-1.3614	-1.57081	0	-1	-1	56.8689	56.6738	37.1863	30.6823
11724862_at	THNSL1	threonine synthase-like 1 (S. cerevisiae)	1.00621	-1.57024	0	-1	-1	171.093	175.568	45.4238	14.9158
11755318_s_at	CDK13	cyclin-dependent kinase 13	-1.1048	-1.57019	0	-1	-1	7.18934	6.96668	5.68325	6.51898
11721864_s_at	SLC37A3	solute carrier family 37 (glycerol-3-phosphate transporter), member 3	1.06513	-1.57007	0	-1	-1	2.33168	2.46464	2.82599	2.93224
11746636_a_at	LEF1	lymphoid enhancer-binding factor 1	-1.05637	-1.56973	0	-1	-1	27.5132	33.2121	95.2161	109.424
11731596_a_at	ZNF503	zinc finger protein 503	-1.09358	-1.56945	0	-1	-1	5.56707	6.74597	9.06481	16.9935
11757946_s_at	CPNE3	copine III	-1.20819	-1.56925	0	-1	-1	3.42199	3.17013	3.0442	4.25173
11761116_a_at	FAM65B	family with sequence similarity 65, member B	-1.17991	-1.56883	0	-1	-1	4.85161	5.88813	30.1741	56.2381
11720011_at	JARID2	jumonji, AT rich interactive domain 2	1.29375	-1.56795	0	-1	-1	321.963	368.174	107.362	99.222
11755915_a_at	HPS3	Hermansky-Pudlak syndrome 3	-1.00877	-1.56785	0	-1	-1	3.23973	3.39704	3.11167	3.6385
11724908_a_at	DYNC1I1	dynein, cytoplasmic 1, intermediate chain 1	1.28468	-1.56783	0	-1	-1	170.026	178.431	152.504	136.772
11759139_at	FAM98B	family with sequence similarity 98, member B	-1.04483	-1.56674	0	-1	-1	610.531	642.639	517.455	469.026
11726281_x_at	BCR	breakpoint cluster region	1.09012	-1.56669	0	-1	-1	4.72651	5.09028	5.09028	5.80055
11728481_a_at	ZNF181 /// ZNF302	zinc finger protein 181 /// zinc finger protein 302	-1.05656	-1.56635	0	-1	-1	101.849	102.101	78.4587	72.9787
11747210_a_at	SRI	sorcin	-1.01285	-1.56602	0	-1	-1	16.9624	15.036	5.80375	8.10439
11728311_x_at	ERCC1	excision repair cross-complementing rodent repair deficiency, complementation group 1 (	1.08645	-1.566	0	-1	-1	3.38485	3.91146	3.06137	3.08369
11735128_a_at	TSC22D2	TSC22 domain family, member 2	-1.26082	-1.5659	0	-1	-1	944.692	949.616	417.886	652.299
11759561_s_at	PPP4R2	protein phosphatase 4, regulatory subunit 2	1.22696	-1.56534	0	-1	-1	35.4238	33.4543	11.9159	20.6703
11751595_a_at	PAPSS1	3'-phosphoadenosine 5'-phosphosulfate synthase 1	-1.10513	-1.5651	0	-1	-1	54.5569	50.591	17.3066	26.2747
11729686_x_at	LYRM7	Lyrm7 homolog (mouse)	-1.09856	-1.56494	0	-1	-1	2.54879	2.84681	2.53568	2.85858
200050_PM_at	ZNF146	zinc finger protein 146	-1.00772	-1.56446	0	-1	-1	385.948	397.809	298.728	337.982
11744448_a_at	MSRA	methionine sulfoxide reductase A	1.19871	-1.56437	0	-1	-1	5.74035	6.76046	5.16349	8.22302
11728954_a_at	KITLG	KIT ligand	1.12805	-1.56424	0	-1	-1	255.554	251.424	200.924	228.33
11726141_at	FMN2	formin 2	1.03669	-1.56417	0	-1	-1	3.33401	3.35996	3.52975	3.43903
11749630_a_at	KRR1	KRR1, small subunit (SSU) processome component, homolog (yeast)	-1.21035	-1.56401	0	-1	-1	20.6727	19.3856	19.3876	21.4759
11720206_s_at	CLDN12	claudin 12	1.12324	-1.56392	0	-1	-1	72.5199	71.2076	87.2199	79.1796
11727522_a_at	ZNF267	zinc finger protein 267	1.08911	-1.56391	0	-1	-1	21.3872	21.4757	14.5687	26.6403
11756604_a_at	PCDHB2	protocadherin beta 2	-1.08685	-1.56382	0	-1	-1	32.2788	31.611	24.5001	31.599
11743838_a_at	ATR	ataxia telangiectasia and Rad3 related	-1.18512	-1.56378	0	-1	-1	56.3311	54.0045	48.1946	47.1793
11753367_a_at	NUCKS1	nuclear casein kinase and cyclin-dependent kinase substrate 1	-1.27713	-1.56378	0	-1	-1	32.7827	33.0885	14.4947	9.54968
11754687_a_at	ZWILCH	Zwilch, kinetochore associated, homolog (Drosophila)	-1.21964	-1.56373	0	-1	-1	2.24596	2.89145	2.32569	2.56218
11743178_at	RSF1	remodeling and spacing factor 1	-1.40171	-1.56362	0	-1	-1	27.1738	27.848	27.1738	33.0686
11733093_a_at	FOXRED2	FAD-dependent oxidoreductase domain containing 2	-1.0891	-1.56331	0	-1	-1	116.245	79.8706	93.5946	82.5871
11726705_a_at	USP8	ubiquitin specific peptidase 8	1.00563	-1.56322	0	-1	-1	25.8289	19.2321	25.7096	19.2006
11752175_x_at	DBF4	DBF4 homolog (S. cerevisiae)	-1.02471	-1.56308	0	-1	-1	60.6786	39.6449	49.2698	35.0999
11718309_at	HEG1	HEG homolog 1 (zebrafish)	-1.14776	-1.56268	0	-1	-1	121.359	120.187	176.906	117.549
11730096_a_at	BCL2A1	BCL2-related protein A1	1.25158	-1.56268	0	-1	-1	187.564	188.609	87.5589	77.3903
11732158_a_at	ADAMTS1	ADAM metallopeptidase with thrombospondin type 1 motif, 1	1.03797	-1.56259	0	-1	-1	48.3273	33.9159	20.4545	11.9015
11722058_s_at	ATL2	atlastin GTPase 2	-1.07196	-1.56196	0	-1	-1	730.829	766.561	1255.4	1389.2
11722922_s_at	FAM122B	family with sequence similarity 122B	-1.08919	-1.56171	0	-1	-1	145.515	152.507	164.223	164.174
11745221_a_at	ATP2C1	ATPase, Ca++ transporting, type 2C, member 1	1.04072	-1.56154	0	-1	-1	62.1706	60.9127	64.0575	69.4461
11737718_a_at	EEF1E1	eukaryotic translation elongation factor 1 epsilon 1	1.09706	-1.56139	0	-1	-1	299.894	330.299	286.071	293.265
11727998_a_at	MYEF2	myelin expression factor 2	1	-1.56135	0	-1	-1	5.77507	4.32044	3.67916	5.08625
11720152_a_at	DENND4B	DENN/MADD domain containing 4B	-1.1209	-1.56134	0	-1	-1	7.9881	8.5481	6.02602	8.22302
11722662_a_at	HPSE	heparanase	1.08521	-1.56133	0	-1	-1	122.547	122.417	107.876	93.859
11750656_s_at	LOC441155 /// ZC3H11A	zinc finger CCCH-type domain-containing pseudogene /// zinc finger CCCH-type containing	-1.02516	-1.56133	0	-1	-1	171.424	185.031	220.863	201.674
11751204_s_at	GPM6A	glycoprotein M6A	-1.00707	-1.56104	0	-1	-1	4.62954	5.00618	41.9825	53.7063
11763201_at	FAM65B	family with sequence similarity 65, member B	1.0162	-1.56103	0	-1	-1	2.64529	2.78955	4.02108	5.77273
11748957_x_at	CORO1C	coronin, actin binding protein, 1C	-1.00934	-1.56055	0	-1	-1	32.3741	27.9379	12.6779	17.4351
11754645_x_at	STT3B	STT3, subunit of the oligosaccharyltransferase complex, homolog B (S. cerevisiae)	-1.10559	-1.56055	0	-1	-1	127.107	121.102	51.5398	69.8861
11757336_s_at	LIMCH1	LIM and calponin homology domains 1	-1.35028	-1.5604	0	-1	-1	29.3295	27.3606	20.1094	21.2416
11743400_s_at	CDC27	cell division cycle 27 homolog (S. cerevisiae)	-1.02001	-1.56038	0	-1	-1	63.8949	58.502	139.067	147.036
11720111_at	SNTB2	syntrophin, beta 2 (dystrophin-associated protein A1, 59kDa, basic component 2)	-1.187	-1.56035	0	-1	-1	39.6556	30.2227	67.3275	62.9085
11745375_x_at	ZNF43	zinc finger protein 43	-1.19117	-1.56032	0	-1	-1	38.3043	29.5349	74.244	61.4979
11750201_a_at	GABPB1	GA binding protein transcription factor, beta subunit 1	-1.07693	-1.5602	0	-1	-1	77.0043	78.227	101.677	90.63
11723272_at	FEM1C	fem-1 homolog c (C. elegans)	1.00367	-1.5599	0	-1	-1	20.585	20.4175	13.7593	17.9853
11734715_a_at	DBF4	DBF4 homolog (S. cerevisiae)	-1.06721	-1.55967	0	-1	-1	22.1711	21.672	13.4661	19.1766
11726043_a_at	PCCB	propionyl CoA carboxylase, beta polypeptide	1.0596	-1.55961	0	-1	-1	20.1484	23.0059	16.4672	26.405
11731040_at	MAGEA8	melanoma antigen family A, 8	1.10392	-1.55952	0	-1	-1	67.048	70.5671	92.2491	115.272
11750441_a_at	LMNB1	lamin B1	-1.04643	-1.55951	0	-1	-1	14.1737	16.1035	19.5338	23.8964
11754357_a_at	FLNB	filamin B, beta	1.17454	-1.55949	0	-1	-1	5.55881	6.43141	5.11418	10.1341
11749408_a_at	ZFR	zinc finger RNA binding protein	-1.08848	-1.55948	0	-1	-1	70.3946	58.8153	89.5493	73.8236
11750561_a_at	LYST	lysosomal trafficking regulator	-1.13271	-1.55943	0	-1	-1	27.6396	30.1326	25.6302	33.0908
11723868_a_at	SYNJ1	synaptojanin 1	1.04853	-1.5593	0	-1	-1	61.2063	66.7269	57.6223	65.6711
11724836_at	NCEH1	neutral cholesterol ester hydrolase 1	-1.04917	-1.55843	0	-1	-1	56.7822	67.6907	73.9293	97.6063
11742988_s_at	EZR	ezrin	1.15861	-1.55832	0	-1	-1	91.8989	82.5739	121.595	117.026
11741070_a_at	ZNF146	zinc finger protein 146	-1.02651	-1.55828	0	-1	-1	3.76991	3.21076	5.25947	4.11564
11723936_a_at	SNX1	sorting nexin 1	1.24727	-1.55825	0	-1	-1	113.909	117.126	213.049	187.982
11730742_x_at	AKIRIN1	akirin 1	-1.26456	-1.55824	0	-1	-1	46.3938	43.5846	45.4235	42.3382
11726597_a_at	DUT	deoxyuridine triphosphatase	1.01544	-1.55796	0	-1	-1	81.7748	82.7537	89.0954	96.8088
11736288_x_at	TAF8	TAF8 RNA polymerase II, TATA box binding protein (TBP)-associated factor, 43kDa	-1.10672	-1.5578	0	-1	-1	74.1622	59.5852	79.7094	52.7458
11739922_a_at	ZNF37A	zinc finger protein 37A	-1.68363	-1.55769	-1	-1	-2	334.988	349.82	354.802	309.483
11754616_a_at	UPF1	UPF1 regulator of nonsense transcripts homolog (yeast)	-1.32077	-1.55767	0	-1	-1	18.9458	15.9182	30.8281	23.6638
11739956_s_at	SLC25A15	solute carrier family 25 (mitochondrial carrier; ornithine transporter) member 15	1.24137	-1.55765	0	-1	-1	18.4489	20.8821	27.7928	22.7893
11731331_at	ZIC1	Zic family member 1 (odd-paired homolog, Drosophila)	1.12002	-1.5576	0	-1	-1	460.572	451.924	631.674	613.533
11715751_a_at	DPYSL3	dihydropyrimidinase-like 3	1.08236	-1.55738	0	-1	-1	6.03305	7.39897	5.40386	6.95051
11726432_a_at	OSBPL3	oxysterol binding protein-like 3	1.07011	-1.55737	0	-1	-1	2.67758	2.6398	2.25931	2.90821
11729840_s_at	ZCCHC2	zinc finger, CCHC domain containing 2	1	-1.55737	0	-1	-1	2.77047	2.77202	2.35731	2.65695
11744313_a_at	ST20	suppressor of tumorigenicity 20	-1.07453	-1.55737	0	-1	-1	29.9667	30.0372	30.1738	42.8848
11764110_s_at	ID4	Inhibitor of DNA binding 4, dominant negative helix-loop-helix protein	-1.08469	-1.55737	0	-1	-1	19.3498	18.7287	21.7657	25.5318
11720409_s_at	CYP1B1	cytochrome P450, family 1, subfamily B, polypeptide 1	1.08342	-1.55726	0	-1	-1	154.071	153.54	75.042	110.102
11719542_a_at	GCFC1	GC-rich sequence DNA-binding factor 1	-1.19061	-1.55711	0	-1	-1	78.6738	74.6799	72.0965	73.6738
11759026_at	SLC25A40	solute carrier family 25, member 40	-1.08114	-1.55703	0	-1	-1	2.78807	2.85858	2.61308	2.53917
11763378_a_at	ZNF302	zinc finger protein 302	1.26494	-1.55701	0	-1	-1	30.1738	30.2917	36.4238	36.005
11742196_s_at	VPS41	vacuolar protein sorting 41 homolog (S. cerevisiae)	-1.03186	-1.55686	0	-1	-1	81.6738	85.42	101.101	125.514
11727102_a_at	IGF2BP1	insulin-like growth factor 2 mRNA binding protein 1	1.17891	-1.55667	0	-1	-1	2.07367	1.86411	1.89723	1.6653
11758083_s_at	HPGD	hydroxyprostaglandin dehydrogenase 15-(NAD)	1.0964	-1.55657	0	-1	-1	184.328	203.817	2.56006	2.07302
11715659_s_at	ERRFI1	ERBB receptor feedback inhibitor 1	-1.09492	-1.55602	0	-1	-1	239.06	267.288	3.67504	5.52329
11731899_s_at	PPAT	phosphoribosyl pyrophosphate amidotransferase	-1.2431	-1.55595	0	-1	-1	223.955	242.819	180.733	165.393
11747323_x_at	NCBP2	nuclear cap binding protein subunit 2, 20kDa	-1.02653	-1.55559	0	-1	-1	74.9507	69.6743	92.5834	100.696
11741300_a_at	GCOM1 /// GRINL1A	GRINL1A complex locus /// glutamate receptor, ionotropic, N-methyl D-aspartate-like 1A	-1.00317	-1.55528	0	-1	-1	30.1418	31.6698	31.6698	34.8095
11728802_a_at	PAPD5	PAP associated domain containing 5	-1.46622	-1.55498	0	-1	-1	8.34503	7.55926	10.3501	7.07776
11732247_s_at	HNRNPC	heterogeneous nuclear ribonucleoprotein C (C1/C2)	1.00875	-1.55496	0	-1	-1	69.8394	74.8445	94.1104	138.134
11742863_a_at	CD200	CD200 molecule	1.06637	-1.55493	0	-1	-1	133.058	136.806	226.875	345.199
11724601_s_at	ERAP1	endoplasmic reticulum aminopeptidase 1	1.35758	-1.55491	0	-1	-1	416.063	426.424	385.004	602.496
11758537_s_at	TRIM25	tripartite motif-containing 25	-1.30679	-1.55478	0	-1	-1	105.245	105.797	92.1738	149.779
11743511_a_at	CDCA2	cell division cycle associated 2	-1.16528	-1.55464	0	-1	-1	174.163	188.683	232.564	225.878
11751123_a_at	CDC45	cell division cycle 45 homolog (S. cerevisiae)	-1.04001	-1.55457	0	-1	-1	3.00139	3.11178	4.02142	8.12613
11739843_at	TAF4B	TAF4b RNA polymerase II, TATA box binding protein (TBP)-associated factor, 105kDa	-1.16375	-1.55456	0	-1	-1	1.60894	1.91519	3.23266	8.52857
11723141_at	ZBTB11	zinc finger and BTB domain containing 11	-1.00715	-1.55432	0	-1	-1	4.12499	6.69093	14.4595	38.3273
11721149_a_at	LYSMD2	LysM, putative peptidoglycan-binding, domain containing 2	1.06214	-1.55404	0	-1	-1	3.24359	3.32853	17.7207	49.816
11743617_at	ITGA2	integrin, alpha 2 (CD49B, alpha 2 subunit of VLA-2 receptor)	-1.49303	-1.55401	0	-1	-1	51.267	47.9561	58.4082	55.0973
11721982_a_at	PID1	phosphotyrosine interaction domain containing 1	-1.11294	-1.55393	0	-1	-1	290.766	286.551	347.215	302.189
11734668_at	KPNA1	karyopherin alpha 1 (importin alpha 5)	1.06429	-1.55374	0	-1	-1	13.2187	14.7847	36.3116	30.987
11747183_a_at	C10orf46	chromosome 10 open reading frame 46	-1.34028	-1.55374	0	-1	-1	2.27884	2.27884	2.27884	2.06426
11716915_a_at	MTUS1	microtubule associated tumor suppressor 1	-1.15275	-1.55371	0	-1	-1	70.9238	74.4238	52.7449	59.9237
11741232_a_at	GGPS1	geranylgeranyl diphosphate synthase 1	-1.18631	-1.55356	0	-1	-1	88.7551	98.0608	84.8469	96.5239
11717800_a_at	ATF5	activating transcription factor 5	1.13449	-1.55298	0	-1	-1	34.9821	37.901	42.506	50.0774
11734730_a_at	MRPS12	mitochondrial ribosomal protein S12	1.07808	-1.55292	0	-1	-1	32.1738	26.8759	41.4814	32.2749
11752217_a_at	PRDM4	PR domain containing 4	-1.29283	-1.55264	0	-1	-1	55.6855	61.8144	61.1249	52.9339
11719693_a_at	LARP7	La ribonucleoprotein domain family, member 7	-1.30046	-1.55243	0	-1	-1	139.349	137.119	114.613	121.024
11753945_x_at	TRA2B	transformer 2 beta homolog (Drosophila)	-1.26082	-1.55219	0	-1	-1	248.536	238.516	200.582	211.573
11757519_x_at	CAPG	capping protein (actin filament), gelsolin-like	-1.23873	-1.55219	0	-1	-1	8.54367	7.89369	8.54367	8.54367
11729746_at	DNAJC17	DnaJ (Hsp40) homolog, subfamily C, member 17	1	-1.55211	0	-1	-1	5.92067	5.80214	6.14447	5.36318
11741581_s_at	SNAP23	synaptosomal-associated protein, 23kDa	-1.04367	-1.55176	0	-1	-1	67.787	64.2985	89.5457	99.1187
11734657_s_at	SLC2A14 /// SLC2A3	solute carrier family 2 (facilitated glucose transporter), member 14 /// solute carrier	1.05539	-1.55169	0	-1	-1	43.8777	43.6207	41.2216	47.8185
11752481_a_at	APP	amyloid beta (A4) precursor protein	-1.01071	-1.55169	0	-1	-1	3.26322	4.115	3.94225	4.47954
11716531_at	ELAVL1	ELAV (embryonic lethal, abnormal vision, Drosophila)-like 1 (Hu antigen R)	-1.31045	-1.55164	0	-1	-1	2.48953	2.73619	3.00341	2.92261
11760787_at	LOC100288637	hypothetical LOC100288637	1.09216	-1.55145	0	-1	-1	6.55958	7.58606	6.15079	7.36697
11717897_a_at	PTP4A1	protein tyrosine phosphatase type IVA, member 1	-1.03376	-1.55102	0	-1	-1	2.55989	2.44931	2.35701	2.50349
11744184_a_at	SIPA1L2	signal-induced proliferation-associated 1 like 2	-1.2368	-1.55088	0	-1	-1	235.21	228.611	261.646	235.313
11717558_s_at	POM121 /// POM121C	POM121 membrane glycoprotein /// POM121 membrane glycoprotein C	-1.07072	-1.5507	0	-1	-1	26.512	21.8331	7.14173	6.16977
11756868_a_at	DLX1	distal-less homeobox 1	-1.09951	-1.55067	0	-1	-1	29.4362	22.7672	8.39755	10.8656
11719849_s_at	UBE2S	ubiquitin-conjugating enzyme E2S	1.07957	-1.55065	0	-1	-1	131.062	149.476	98.9387	129.496
11722482_x_at	MFF	mitochondrial fission factor	1.09122	-1.55065	0	-1	-1	10.6592	12.2041	18.4448	12.9159
11726782_at	C15orf29	chromosome 15 open reading frame 29	-1.07056	-1.55057	0	-1	-1	70.5606	70.604	98.4903	86.2865
11754675_a_at	CLIP4	CAP-GLY domain containing linker protein family, member 4	-1.18002	-1.5505	0	-1	-1	218.562	222.738	215.312	192.226
11717005_a_at	POLDIP3	polymerase (DNA-directed), delta interacting protein 3	-1.024	-1.55022	0	-1	-1	4.78846	3.65405	10.3911	6.69683
11730959_a_at	DGKG	diacylglycerol kinase, gamma 90kDa	-1.03851	-1.54986	0	-1	-1	2.19903	2.2766	2.2771	2.58059
11733131_s_at	CCT8 /// CCT8P1	chaperonin containing TCP1, subunit 8 (theta) /// chaperonin containing TCP1, subunit 8	1.05064	-1.54944	0	-1	-1	159.97	179.339	281.414	274.119
11728597_a_at	ZNF222	zinc finger protein 222	-1.26818	-1.54917	0	-1	-1	216.465	232.958	358.33	339.824
11728350_s_at	STIM2	stromal interaction molecule 2	-1.00172	-1.54889	0	-1	-1	35.5775	45.1657	68.8402	68.9577
11735122_at	TIMM8A	translocase of inner mitochondrial membrane 8 homolog A (yeast)	1.14168	-1.54876	0	-1	-1	14.1651	14.787	27.8515	27.8515
11729733_a_at	ZNF281	zinc finger protein 281	-1.42173	-1.5487	0	-1	-1	23.1738	22.1728	50.9238	35.2645
11757952_s_at	LRP11	low density lipoprotein receptor-related protein 11	-1.29488	-1.54869	0	-1	-1	15.3531	16.7212	34.4455	29.9374
11749286_a_at	USF2	upstream transcription factor 2, c-fos interacting	1.04816	-1.54859	0	-1	-1	3.22593	3.16219	4.04215	3.82669
11758770_at	HSPA4	heat shock 70kDa protein 4	-1.53007	-1.54828	-1	-1	-2	7.14276	7.85001	14.6798	11.7266
11726883_s_at	ATAD2B	ATPase family, AAA domain containing 2B	-1.12309	-1.54811	0	-1	-1	2.9377	2.79806	2.54911	2.59664
11754629_s_at	SLC16A6	solute carrier family 16, member 6 (monocarboxylic acid transporter 7)	-1.3972	-1.54783	0	-1	-1	2.27366	2.27366	2.54529	2.51706
11756080_s_at	NUS1 /// NUS1P3	nuclear undecaprenyl pyrophosphate synthase 1 homolog (S. cerevisiae) /// nuclear undec	1.00498	-1.54783	0	-1	-1	11.6757	12.9133	11.7871	14.2424
11725499_at	GOLGA7B	golgin A7 family, member B	1.25144	-1.54767	0	-1	-1	3.3396	3.07862	2.81642	2.77244
11753260_x_at	HSP90B1	heat shock protein 90kDa beta (Grp94), member 1	-1.24827	-1.54759	0	-1	-1	259.878	254.22	281.675	254.22
11725221_a_at	SNTB1	syntrophin, beta 1 (dystrophin-associated protein A1, 59kDa, basic component 1)	-1.22924	-1.54749	0	-1	-1	62.0831	55.7954	52.4029	45.945
11739923_x_at	ZNF37A	zinc finger protein 37A	-1.7145	-1.54688	-1	-1	-2	2.1724	2.48148	2.5209	2.61237
11729348_at	HMGN5	high-mobility group nucleosome binding domain 5	-1.50589	-1.54572	-1	-1	-2	18.1741	17.1745	7.00102	8.64715
11751943_a_at	LRCH2	leucine-rich repeats and calponin homology (CH) domain containing 2	1.23016	-1.54553	0	-1	-1	2.19035	2.16437	2.03668	2.22346
11754207_a_at	UBE2CBP	ubiquitin-conjugating enzyme E2C binding protein	1.22191	-1.54542	0	-1	-1	46.8758	49.8718	52.8776	42.6016
11760708_at	EIF4A2	eukaryotic translation initiation factor 4A2	-1.04907	-1.54526	0	-1	-1	44.1365	45.1769	47.2124	37.9013
11762602_x_at	HOXD8	homeobox D8	-1.07093	-1.54526	0	-1	-1	2.28548	2.05219	2.28548	2.54529
11750553_x_at	CASP1	caspase 1, apoptosis-related cysteine peptidase (interleukin 1, beta, convertase)	1.40751	-1.54487	0	-1	-1	77.8088	83.9029	17.9981	18.9367
11753350_x_at	KRR1	KRR1, small subunit (SSU) processome component, homolog (yeast)	-1.20605	-1.54465	0	-1	-1	2.53093	2.18475	8.25552	4.51568
11723652_a_at	MUT	methylmalonyl CoA mutase	-1.20684	-1.54444	0	-1	-1	50.5845	51.6981	37.4238	30.1738
11757835_s_at	CPEB4	cytoplasmic polyadenylation element binding protein 4	-1.41073	-1.54436	0	-1	-1	7.38301	7.38301	13.5691	17.4062
11717120_at	C6orf106	chromosome 6 open reading frame 106	-1.07481	-1.5441	0	-1	-1	3.20839	3.21598	4.82195	5.56727
11717359_at	RTF1	Rtf1, Paf1/RNA polymerase II complex component, homolog (S. cerevisiae)	-1.12318	-1.5441	0	-1	-1	3.14922	2.85858	3.65406	3.55392
11726470_s_at	PLS1	plastin 1	1.09084	-1.5441	0	-1	-1	2.94299	2.85858	3.65406	3.34367
11734413_a_at	TRIM23	tripartite motif-containing 23	-1.12851	-1.5441	0	-1	-1	25.8671	29.0433	24.1738	25.1738
11736694_x_at	TRIM38	tripartite motif-containing 38	-1.38247	-1.5441	0	-1	-1	18.1741	18.4864	15.715	14.537
11743037_at	CRTAP	cartilage associated protein	-1.24979	-1.5441	0	-1	-1	187.558	209.775	179.726	192.209
11729942_at	TMEM56	transmembrane protein 56	1.07848	-1.54395	0	-1	-1	258.174	281.619	269.479	272.052
11726498_at	LIF	leukemia inhibitory factor (cholinergic differentiation factor)	-1.06584	-1.5436	0	-1	-1	135.936	139.293	60.6738	59.3797
11763331_a_at	VPS36	vacuolar protein sorting 36 homolog (S. cerevisiae)	-1.10313	-1.5433	0	-1	-1	48.7577	51.2327	19.4671	19.8225
11725633_at	MRPS25	mitochondrial ribosomal protein S25	1.06779	-1.543	0	-1	-1	3.17499	2.66603	3.22593	2.85858
11743812_x_at	TFAM	transcription factor A, mitochondrial	-1.17177	-1.54293	0	-1	-1	171.677	145.57	149.424	117.287
11758812_at	SHFM1	split hand/foot malformation (ectrodactyly) type 1	-1.12851	-1.54278	0	-1	-1	4.62599	5.07039	5.47069	5.19538
11720753_s_at	SDC2	syndecan 2	-1.34159	-1.54235	0	-1	-1	4.12438	3.40362	5.93961	6.07037
11720255_a_at	SEPT4	septin 4	1.21305	-1.54197	0	-1	-1	5.05244	5.95133	6.22664	5.87371
11758140_s_at	CPSF6	cleavage and polyadenylation specific factor 6, 68kDa	1.05907	-1.54197	0	-1	-1	9.06285	10.0659	7.0108	7.82424
11727052_at	HOXB13	homeobox B13	-1.06924	-1.54187	0	-1	-1	7.4365	6.44714	23.3536	25.3028
11731710_x_at	ZNF160	zinc finger protein 160	1	-1.54175	0	-1	-1	46.9166	45.8824	90.4033	115.448
11719004_at	ANKH	ankylosis, progressive homolog (mouse)	1.08024	-1.54174	0	-1	-1	1.98613	2.05219	2.05219	2.2404
11746097_a_at	NPEPPS	aminopeptidase puromycin sensitive	-1.15573	-1.54158	0	-1	-1	13.7698	13.2526	16.6963	17.3342
11735039_s_at	KIAA1598	KIAA1598	1.30208	-1.54154	0	-1	-1	7.14276	6.19163	6.54104	6.82331
11721363_x_at	IREB2	iron-responsive element binding protein 2	-1.09898	-1.5415	0	-1	-1	9.48376	9.17753	34.7624	27.3067
11730301_a_at	LIAS	lipoic acid synthetase	1.15059	-1.54137	0	-1	-1	293.174	288.512	353.887	414.591
11717801_a_at	ATF5	activating transcription factor 5	1.08115	-1.54127	0	-1	-1	157.725	155.305	249.44	285.7
11722573_a_at	ERAP2	endoplasmic reticulum aminopeptidase 2	1.03655	-1.54071	0	-1	-1	103.449	108.564	77.894	57.6284
11754662_s_at	ADAMTS1	ADAM metallopeptidase with thrombospondin type 1 motif, 1	1.12655	-1.5407	0	-1	-1	260.798	263.802	274.578	192.924
11715440_a_at	CTGF	connective tissue growth factor	1.1163	-1.54018	0	-1	-1	566.035	563.2	510.771	524.707
11723887_a_at	TRMU	tRNA 5-methylaminomethyl-2-thiouridylate methyltransferase	1.08217	-1.54007	0	-1	-1	372.213	378.043	329.77	353.075
11757796_s_at	NCS1	neuronal calcium sensor 1	-1.10258	-1.53982	0	-1	-1	175.175	174.643	187.413	218.857
11747831_a_at	CCR6 /// FGFR1OP	chemokine (C-C motif) receptor 6 /// FGFR1 oncogene partner	-1.01289	-1.53944	0	-1	-1	4.13548	4.26375	3.89097	4.68016
11755437_a_at	TCERG1	transcription elongation regulator 1	-1.31178	-1.53942	0	-1	-1	8.24194	2.83817	1.56245	1.78749
11741696_x_at	NSUN5P1	NOP2/Sun domain family, member 5 pseudogene 1	1.09169	-1.53878	0	-1	-1	117.328	107.91	88.0808	77.9019
11725415_a_at	USP16	ubiquitin specific peptidase 16	1.06071	-1.53876	0	-1	-1	178.616	187.832	141.924	141.672
11739247_a_at	C10orf18	chromosome 10 open reading frame 18	-1.05	-1.53809	0	-1	-1	385.411	383.208	619.659	519.388
11747743_x_at	MTF2	metal response element binding transcription factor 2	-1.18883	-1.53793	0	-1	-1	4.73594	4.57712	7.9881	6.56149
11733127_at	SLC25A26	solute carrier family 25, member 26	-1.13157	-1.53773	0	-1	-1	6.73901	6.3239	13.5776	10.0362
11738877_at	IQCJ	IQ motif containing J	1	-1.53773	0	-1	-1	11.8963	15.036	22.3461	16.6965
11751334_x_at	BPNT1	3'(2'), 5'-bisphosphate nucleotidase 1	-1.06176	-1.53773	0	-1	-1	63.47	64.296	100.133	85.6288
11747485_a_at	SR140	U2-associated SR140 protein	-1.05629	-1.53758	0	-1	-1	110.205	122.985	494.028	431.521
11717841_at	ETNK1	ethanolamine kinase 1	1.02108	-1.53756	0	-1	-1	192.358	198.873	421.655	427.431
11725797_a_at	USP46	ubiquitin specific peptidase 46	1.04358	-1.53746	0	-1	-1	95.1738	109.674	71.434	57.6399
11727279_s_at	SLC4A7	solute carrier family 4, sodium bicarbonate cotransporter, member 7	1.13094	-1.53746	0	-1	-1	18.3503	17.4588	15.8343	17.1745
11731661_s_at	DBP	D site of albumin promoter (albumin D-box) binding protein	1.00638	-1.53746	0	-1	-1	82.6738	86.2838	63.1432	75.9041
11750051_x_at	CAST	calpastatin	1.17864	-1.53746	0	-1	-1	2.84817	2.92316	2.55919	2.5523
11724479_x_at	FOSL1	FOS-like antigen 1	-1.38055	-1.53724	0	-1	-1	43.3488	50.5109	48.1362	39.4952
11759618_a_at	SLC25A37	solute carrier family 25, member 37	-1.05139	-1.53694	0	-1	-1	13.6686	12.2179	15.3688	11.3216
11722419_s_at	UTP3	UTP3, small subunit (SSU) processome component, homolog (S. cerevisiae)	-1.04931	-1.53659	0	-1	-1	92.3593	99.7992	121.346	103.125
11718574_at	SERBP1	SERPINE1 mRNA binding protein 1	-1.25859	-1.53619	0	-1	-1	21.7087	23.2518	22.0337	20.1738
11718357_x_at	USF2	upstream transcription factor 2, c-fos interacting	-1.01938	-1.53544	0	-1	-1	4.56928	5.11254	3.64923	3.51061
11717347_s_at	ADD3	adducin 3 (gamma)	1.18062	-1.53537	0	-1	-1	239.503	253.749	221.751	308.873
11754581_s_at	LASS6	LAG1 homolog, ceramide synthase 6	1.08366	-1.53527	0	-1	-1	526.07	549.65	655.487	618.684
11739307_s_at	ZNF770	zinc finger protein 770	1.00505	-1.53519	0	-1	-1	297.894	287.765	228.51	203.924
11719821_a_at	CLN5	ceroid-lipofuscinosis, neuronal 5	1.0284	-1.53493	0	-1	-1	3.32213	3.75446	4.38492	3.54861
11756800_a_at	CELSR1	cadherin, EGF LAG seven-pass G-type receptor 1 (flamingo homolog, Drosophila)	-1.13271	-1.53471	0	-1	-1	328.366	340.227	253.772	181.351
11721996_a_at	PARP14	poly (ADP-ribose) polymerase family, member 14	-1.15301	-1.53442	0	-1	-1	299.174	319.924	232.166	176.424
11752145_x_at	SLITRK2	SLIT and NTRK-like family, member 2	-1.14622	-1.53441	0	-1	-1	47.7563	48.8977	56.6669	52.7033
11753749_x_at	ANP32A	acidic (leucine-rich) nuclear phosphoprotein 32 family, member A	-1.05139	-1.53418	0	-1	-1	2421.11	2541.15	2668.66	2907.05
11737831_a_at	FNBP1L	formin binding protein 1-like	-1.05157	-1.534	0	-1	-1	765.493	800.208	476.839	390.931
11754933_s_at	TSC22D2	TSC22 domain family, member 2	-1.51081	-1.53381	-1	-1	-2	142.174	140.025	140.924	152.01
11724569_a_at	USP48	ubiquitin specific peptidase 48	-1.2009	-1.53379	0	-1	-1	176.348	170.133	184.856	161.067
11717896_s_at	PTP4A1	protein tyrosine phosphatase type IVA, member 1	-1.11983	-1.53376	0	-1	-1	539.872	592.522	686.498	631.359
11752611_s_at	SSR1	signal sequence receptor, alpha	1.02516	-1.5335	0	-1	-1	188.734	188.734	192.224	160.374
11731076_a_at	LONRF1	LON peptidase N-terminal domain and ring finger 1	1.05969	-1.53317	0	-1	-1	208.94	154.901	240.979	163.385
11740934_a_at	NUSAP1	nucleolar and spindle associated protein 1	-1.00155	-1.53263	0	-1	-1	203.166	204.209	203.166	192.568
11724039_at	EHHADH	enoyl-CoA, hydratase/3-hydroxyacyl CoA dehydrogenase	-1.14127	-1.53254	0	-1	-1	170.754	169.125	353.883	304.432
11762255_x_at	LIAS	lipoic acid synthetase	-1.28941	-1.53248	0	-1	-1	80.0155	84.1714	23.1738	30.3147
11753932_a_at	PHAX	phosphorylated adaptor for RNA export	-1.01517	-1.53224	0	-1	-1	165.174	165.694	215.384	180.424
11720406_a_at	PPP6R2	protein phosphatase 6, regulatory subunit 2	1.08017	-1.53171	0	-1	-1	275.188	264.152	330.615	282.617
11720395_a_at	NBN	nibrin	-1.28141	-1.53125	0	-1	-1	208.779	209.662	399.803	323.719
11716194_a_at	SETD2	SET domain containing 2	1	-1.53077	0	-1	-1	71.1098	73.6882	47.7148	61.0638
11725967_a_at	THUMPD1	THUMP domain containing 1	-1.60759	-1.53077	-1	-1	-2	3.46448	3.4732	3.15503	3.50348
11729097_a_at	ZNF30	zinc finger protein 30	-1.19246	-1.53077	0	-1	-1	119.092	121.495	86.2121	111.474
11739790_a_at	C2orf3	chromosome 2 open reading frame 3	1	-1.53077	0	-1	-1	43.9668	41.8003	36.3047	33.9178
11758111_s_at	FOXC1	forkhead box C1	-1.04308	-1.53077	0	-1	-1	3.25389	3.08481	2.9953	3.40035
11760175_at	C6orf125	Chromosome 6 open reading frame 125	-1.03557	-1.53077	0	-1	-1	8.64594	4.61528	4.13376	5.12763
11761270_a_at	CARS2	cysteinyl-tRNA synthetase 2, mitochondrial (putative)	-1.09766	-1.53077	0	-1	-1	22.4195	22.4195	14.374	16.797
11754325_a_at	GPATCH8	G patch domain containing 8	-1.3852	-1.53062	0	-1	-1	24.1738	26.1918	45.4745	40.952
11747576_a_at	GGNBP2	gametogenetin binding protein 2	-1.32036	-1.53048	0	-1	-1	283.782	280.912	277.839	305.169
11741302_x_at	GCOM1 /// GRINL1A	GRINL1A complex locus /// glutamate receptor, ionotropic, N-methyl D-aspartate-like 1A	-1.16637	-1.5302	0	-1	-1	184.82	200.37	182.442	227.11
11743548_a_at	SLC22A23	solute carrier family 22, member 23	1.12851	-1.53016	0	-1	-1	110.078	99.2071	27.8037	40.4238
11718035_at	PPIL1	peptidylprolyl isomerase (cyclophilin)-like 1	1.09185	-1.5301	0	-1	-1	441.512	435.674	724.647	493.176
11749695_a_at	TMEM48	transmembrane protein 48	1	-1.5299	0	-1	-1	477.317	432.517	123.135	172.669
11728264_at	NEK4	NIMA (never in mitosis gene a)-related kinase 4	-1.0393	-1.5295	0	-1	-1	85.8409	83.7576	66.6408	62.7189
11758784_at	UBE3A	Ubiquitin protein ligase E3A	-1.03605	-1.5295	0	-1	-1	77.3385	78.2319	60.7525	62.3816
11733190_a_at	ARSJ	arylsulfatase family, member J	-1.42505	-1.52923	0	-1	-1	177.451	177.155	131.556	117.296
11748779_a_at	BAT5	HLA-B associated transcript 5	1.00233	-1.52921	0	-1	-1	259.214	240.374	210.175	185.192
11752409_a_at	TMEM48	transmembrane protein 48	-1.07323	-1.5292	0	-1	-1	158.368	148.107	107.007	81.8779
11726596_x_at	DUT	deoxyuridine triphosphatase	1.01847	-1.52895	0	-1	-1	133.719	138.345	119.912	107.397
11739616_x_at	CD3EAP	CD3e molecule, epsilon associated protein	-1.00598	-1.52889	0	-1	-1	170.574	147.537	81.1825	132.868
11758797_s_at	SRSF10	serine/arginine-rich splicing factor 10	-1.11364	-1.52838	0	-1	-1	213.214	211.424	118.639	175.212
11717758_x_at	RALA	v-ral simian leukemia viral oncogene homolog A (ras related)	-1.00447	-1.52836	0	-1	-1	65.2702	62.5392	134.176	134.481
11739731_s_at	CSNK1G1	casein kinase 1, gamma 1	1.00313	-1.52739	0	-1	-1	104.561	101.156	196.598	213.51
11743562_a_at	SR140	U2-associated SR140 protein	-1.01243	-1.52735	0	-1	-1	119.78	119.317	158.775	181.757
11753910_s_at	C6orf35	chromosome 6 open reading frame 35	1.12697	-1.52732	0	-1	-1	61.0882	45.6007	63.24	62.9405
11741470_s_at	SLTM	SAFB-like, transcription modulator	1.08224	-1.52731	0	-1	-1	3.32314	3.90309	4.47876	4.02685
11759647_x_at	ZC3H7A	zinc finger CCCH-type containing 7A	-1.24952	-1.52721	0	-1	-1	7.67	7.95669	12.7333	12.1731
11721722_x_at	C6orf26 /// MSH5	chromosome 6 open reading frame 26 /// mutS homolog 5 (E. coli)	-1.24814	-1.5272	0	-1	-1	32.2654	32.4077	47.1588	44.2984
11730741_a_at	AKIRIN1	akirin 1	-1.22675	-1.52715	0	-1	-1	176.814	192.682	127.253	177.19
11718239_s_at	CAPRIN1	cell cycle associated protein 1	-1.0044	-1.52711	0	-1	-1	35.8919	45.4238	29.1738	40.4794
11733664_x_at	ARHGAP11A	Rho GTPase activating protein 11A	-1.10283	-1.52711	0	-1	-1	27.1474	28.2507	13.7428	20.4144
11741292_x_at	ZFP30	zinc finger protein 30 homolog (mouse)	1	-1.52711	0	-1	-1	71.5345	69.246	100.001	80.3258
11744166_at	FH	fumarate hydratase	-1.0497	-1.52709	0	-1	-1	96.2645	101.082	151.989	151.924
11718994_x_at	CRKL	v-crk sarcoma virus CT10 oncogene homolog (avian)-like	-1.07641	-1.52704	0	-1	-1	2.49692	2.67421	2.48997	2.7488
11748225_a_at	ABHD10	abhydrolase domain containing 10	-1.029	-1.52701	0	-1	-1	25.1738	24.894	54.494	31.1738
11718883_a_at	ARL5A	ADP-ribosylation factor-like 5A	-1.22584	-1.52692	0	-1	-1	45.7539	48.6455	19.3963	19.6318
11730875_a_at	FANCI	Fanconi anemia, complementation group I	-1.15098	-1.52681	0	-1	-1	847.555	1047.57	1055.88	941.004
11754294_s_at	STK40	serine/threonine kinase 40	-1.06491	-1.52663	0	-1	-1	900.68	1093.45	1088.17	985.343
11743256_s_at	VAPA	VAMP (vesicle-associated membrane protein)-associated protein A, 33kDa	-1.03026	-1.52658	0	-1	-1	533.155	654.614	652.207	610.874
11743276_s_at	STAG1	stromal antigen 1	-1.13062	-1.52644	0	-1	-1	5.43977	9.96437	245.824	164.105
11757670_a_at	UQCR10	ubiquinol-cytochrome c reductase, complex III subunit X	1.03089	-1.52629	0	-1	-1	133.869	140.135	121.565	131.101
11727948_a_at	RAB28	RAB28, member RAS oncogene family	-1.20254	-1.5262	0	-1	-1	58.6809	61.3312	39.4238	46.4238
11721119_a_at	ANKHD1 /// ANKHD1-EIF4EBP3	ankyrin repeat and KH domain containing 1 /// ANKHD1-EIF4EBP3 readthrough	-1.18591	-1.52614	0	-1	-1	66.3093	67.5827	44.0815	52.6738
11727825_x_at	TPMT	thiopurine S-methyltransferase	1.21964	-1.52613	0	-1	-1	6.09336	5.52575	4.31595	4.31595
11757378_s_at	FAM82A2	family with sequence similarity 82, member A2	-1.03776	-1.52547	0	-1	-1	360.917	371.844	355.64	297.956
11754502_x_at	C21orf59	chromosome 21 open reading frame 59	-1.0768	-1.52521	0	-1	-1	65.4238	69.1447	67.8048	52.4156
11739990_a_at	SRI	sorcin	1.11632	-1.52519	0	-1	-1	74.4437	76.8261	78.6738	73.3963
11721497_s_at	WDR33	WD repeat domain 33	1.06468	-1.5251	0	-1	-1	7.45993	7.45993	7.93952	7.0093
11719164_a_at	CLCN5	chloride channel 5	1.63334	-1.52456	1	-1	0	106.782	125.411	267.615	252.424
11733388_s_at	ZKSCAN3	zinc finger with KRAB and SCAN domains 3	1.24998	-1.52449	0	-1	-1	17.6573	16.1258	54.7268	30.6043
11720193_x_at	NDUFAF4	NADH dehydrogenase (ubiquinone) 1 alpha subcomplex, assembly factor 4	1.08192	-1.52436	0	-1	-1	64.7816	63.3287	149.272	106.391
11745063_x_at	LRRC8B	leucine rich repeat containing 8 family, member B	-1.36653	-1.52415	0	-1	-1	4.08256	3.76848	3.53646	2.68975
11757627_at	COX17	COX17 cytochrome c oxidase assembly homolog (S. cerevisiae)	1.00862	-1.52385	0	-1	-1	11.1734	12.1103	10.9157	12.9468
11722829_x_at	SDAD1	SDA1 domain containing 1	-1.34289	-1.52373	0	-1	-1	3.91412	3.87326	3.08773	2.71171
11752453_a_at	GPD2	glycerol-3-phosphate dehydrogenase 2 (mitochondrial)	-1.24397	-1.52358	0	-1	-1	6.34994	6.23276	4.58676	4.05488
11720647_a_at	BUB1B	budding uninhibited by benzimidazoles 1 homolog beta (yeast)	-1.04597	-1.52327	0	-1	-1	94.9294	97.0164	44.8659	40.687
11726595_a_at	DUT	deoxyuridine triphosphatase	-1.02227	-1.52321	0	-1	-1	179.027	170.387	90.5249	72.2528
11746668_a_at	ALDH9A1	aldehyde dehydrogenase 9 family, member A1	-1.31151	-1.52305	0	-1	-1	8.54439	10.2678	11.4972	12.2183
11728419_at	KIF7	kinesin family member 7	-1.33981	-1.52294	0	-1	-1	3.12383	2.7969	3.38918	2.95202
11750202_a_at	LAMP2	lysosomal-associated membrane protein 2	1.08473	-1.52278	0	-1	-1	2.39435	2.18481	2.1689	2.43973
11760601_at	LASP1	LIM and SH3 protein 1	1.01044	-1.52242	0	-1	-1	56.1435	53.0481	57.4157	129.27
11724013_a_at	SOAT1	sterol O-acyltransferase 1	-1.07093	-1.52209	0	-1	-1	30.0839	29.848	18.3724	18.2033
11718635_at	KIF1B	kinesin family member 1B	1.09058	-1.52203	0	-1	-1	14.7234	17.0953	11.5647	13.4865
11727890_a_at	PFDN6	prefoldin subunit 6	1.10916	-1.522	0	-1	-1	25.9596	22.8573	14.9699	16.0287
11744990_a_at	TOR3A	torsin family 3, member A	-1.04279	-1.52199	0	-1	-1	35.6004	33.7397	50.7755	45.013
11724381_at	FAM65B	family with sequence similarity 65, member B	-1.28209	-1.52154	0	-1	-1	74.9728	73.0411	111.662	99.9788
11751234_a_at	SLC26A4	solute carrier family 26, member 4	1.128	-1.52142	0	-1	-1	48.1542	50.3483	101.857	98.1314
11750355_a_at	CCPG1	cell cycle progression 1	-1.35291	-1.52127	0	-1	-1	38.4238	30.7717	75.9238	76.2567
11735478_a_at	CHST6	carbohydrate (N-acetylglucosamine 6-O) sulfotransferase 6	1.06063	-1.52124	0	-1	-1	43.2552	43.2515	66.1099	65.4238
11747678_x_at	BZW2	basic leucine zipper and W2 domains 2	1.14808	-1.52109	0	-1	-1	31.2087	33.1687	56.425	57.9098
11717530_a_at	UBA2	ubiquitin-like modifier activating enzyme 2	1.01288	-1.52097	0	-1	-1	1.94932	2.16485	2.16485	2.20027
11739073_s_at	RPL7L1	ribosomal protein L7-like 1	-1.1003	-1.52067	0	-1	-1	94.045	96.7138	57.7225	98.6064
11739434_a_at	ATP11B	ATPase, class VI, type 11B	1.08246	-1.52067	0	-1	-1	121.173	130.486	134.291	124.941
11724304_a_at	TEF	thyrotrophic embryonic factor	-1.0234	-1.52066	0	-1	-1	134.417	127.828	101.124	113.005
11725842_a_at	PIF1	PIF1 5'-to-3' DNA helicase homolog (S. cerevisiae)	-1.02222	-1.52064	0	-1	-1	115.724	125.722	160.414	121.16
11763451_s_at	SSU72	SSU72 RNA polymerase II CTD phosphatase homolog (S. cerevisiae)	1.15584	-1.52051	0	-1	-1	1.92397	2.05219	2.00208	1.85896
11725029_a_at	PNN	pinin, desmosome associated protein	-1.07493	-1.52039	0	-1	-1	166.2	169.134	61.6035	44.2654
11721841_at	GLIPR1	GLI pathogenesis-related 1	1.27437	-1.52012	0	-1	-1	5.86852	5.63543	4.12378	5.57696
11732270_a_at	CASD1	CAS1 domain containing 1	-1.0032	-1.5201	0	-1	-1	69.2796	67.4515	61.898	87.203
11718699_at	C6orf89	chromosome 6 open reading frame 89	1.01992	-1.52001	0	-1	-1	184.724	190.856	216.932	299.799
11717984_s_at	PITPNB	phosphatidylinositol transfer protein, beta	1.05558	-1.51938	0	-1	-1	93.8494	99.5059	57.001	48.4131
11726439_a_at	MALT1	mucosa associated lymphoid tissue lymphoma translocation gene 1	-1.48061	-1.51906	0	-1	-1	105.553	103.872	106.007	102.424
11728769_at	ST6GALNAC3	ST6 (alpha-N-acetyl-neuraminyl-2,3-beta-galactosyl-1,3)-N-acetylgalactosaminide alpha-2	1.08945	-1.51883	0	-1	-1	78.026	79.1731	78.6738	77.9482
11717490_a_at	TDRD3	tudor domain containing 3	-1.02516	-1.51865	0	-1	-1	70.7869	59.915	7.8798	4.14819
11755456_a_at	AP2S1	adaptor-related protein complex 2, sigma 1 subunit	1.09045	-1.51854	0	-1	-1	351.656	367.111	289.451	320.053
11744439_x_at	SRI	sorcin	1.06659	-1.51844	0	-1	-1	111.383	115.328	94.4669	82.6094
11737768_a_at	PIAS1	protein inhibitor of activated STAT, 1	-1.18165	-1.5182	0	-1	-1	12.7761	13.4411	19.5093	20.8772
11753937_at	C6orf176	chromosome 6 open reading frame 176	-1.30206	-1.51819	0	-1	-1	13.7213	15.1912	23.8436	22.9458
11718960_at	NUFIP2	nuclear fragile X mental retardation protein interacting protein 2	1.05131	-1.51795	0	-1	-1	1468.83	1344.17	496.674	376.232
11716433_s_at	SCD5	stearoyl-CoA desaturase 5	1.00933	-1.51782	0	-1	-1	325.347	316.302	137.174	111.181
11721932_a_at	KIF23	kinesin family member 23	1.0202	-1.51782	0	-1	-1	19.7599	21.2142	16.7667	24.9693
11731109_a_at	ADAM17	ADAM metallopeptidase domain 17	-1.19246	-1.51782	0	-1	-1	41.5959	45.8639	94.7872	112.503
11723058_a_at	TAP2	transporter 2, ATP-binding cassette, sub-family B (MDR/TAP)	1.04131	-1.51736	0	-1	-1	125.032	128.983	266.601	333.005
11736090_a_at	OLIG2	oligodendrocyte lineage transcription factor 2	1.2046	-1.51732	0	-1	-1	8.34661	7.70163	7.49207	8.38491
11723546_s_at	PLD1	phospholipase D1, phosphatidylcholine-specific	1.11692	-1.51709	0	-1	-1	4.05629	4.14342	4.52341	4.15233
11716943_at	EXOSC5	exosome component 5	1.0895	-1.51681	0	-1	-1	11.5606	13.4927	13.7574	14.1586
11744425_a_at	KIAA0101	KIAA0101	-1.05189	-1.51647	0	-1	-1	184.302	191.453	57.7429	27.0197
11730398_a_at	RUVBL2	RuvB-like 2 (E. coli)	1.0614	-1.5164	0	-1	-1	214.33	247.776	57.9201	29.2848
11756128_a_at	NAA50	N(alpha)-acetyltransferase 50, NatE catalytic subunit	-1.0368	-1.51638	0	-1	-1	17.6932	20.7914	18.6139	18.6139
11724516_s_at	GPD1L	glycerol-3-phosphate dehydrogenase 1-like	1	-1.51619	0	-1	-1	14.1317	14.5476	10.789	12.8911
11745277_a_at	SSH1	slingshot homolog 1 (Drosophila)	-1.04277	-1.5157	0	-1	-1	12.8443	11.626	9.92501	10.5325
11761403_at	ISCU	iron-sulfur cluster scaffold homolog (E. coli)	1.27828	-1.51561	0	-1	-1	320.089	256.403	159.517	131.555
11739231_a_at	TMEM106B	transmembrane protein 106B	-1.02769	-1.51541	0	-1	-1	136.624	138.967	185.913	173.717
11758227_s_at	ROBO1	roundabout, axon guidance receptor, homolog 1 (Drosophila)	1	-1.5152	0	-1	-1	1286.2	1327.51	1106.92	1029.56
11717291_a_at	MAP2K1	mitogen-activated protein kinase kinase 1	-1.01191	-1.51519	0	-1	-1	13.1583	13.6318	13.1583	18.1741
11746584_x_at	MTF2	metal response element binding transcription factor 2	-1.02236	-1.51519	0	-1	-1	2.02243	2.51639	2.14031	2.33698
11727984_at	ODZ3	odz, odd Oz/ten-m homolog 3 (Drosophila)	-1.04252	-1.51508	0	-1	-1	10.0751	6.96938	4.43335	5.62665
11727853_a_at	NUP50	nucleoporin 50kDa	-1.16776	-1.51495	0	-1	-1	7.40527	7.57957	4.99893	5.17565
11724901_s_at	IQCJ-SCHIP1 /// SCHIP1	IQ motif containing J-schwannomin interacting protein 1 read-through transcript /// sch	-1.08469	-1.51484	0	-1	-1	35.9833	39.4238	31.0609	31.0114
11745388_x_at	MEGF8	multiple EGF-like-domains 8	-1.1724	-1.51481	0	-1	-1	270.424	288.511	348.617	404.635
11725370_s_at	VEGFA	vascular endothelial growth factor A	-1.05585	-1.51477	0	-1	-1	109.424	110.367	107.174	168.105
11724026_a_at	TCF19	transcription factor 19	-1.0863	-1.51454	0	-1	-1	79.4799	82.4238	75.7501	90.7955
11730451_at	C6orf57	chromosome 6 open reading frame 57	1.14808	-1.51454	0	-1	-1	8.11984	8.57736	8.36793	7.22332
11718563_a_at	ANKRD10	ankyrin repeat domain 10	1.10946	-1.51415	0	-1	-1	48.4288	53.6447	52.5721	49.1382
11729645_x_at	GPX8	glutathione peroxidase 8 (putative)	-1.22813	-1.51389	0	-1	-1	42.8548	46.3397	79.6819	54.9295
11717895_x_at	PTP4A1	protein tyrosine phosphatase type IVA, member 1	-1.004	-1.51358	0	-1	-1	29.6626	27.0142	59.6848	91.1097
11727020_at	ABI2	abl-interactor 2	-1.10368	-1.51325	0	-1	-1	30.1384	22.5794	56.6751	81.7177
11757987_s_at	PATZ1	POZ (BTB) and AT hook containing zinc finger 1	-1.13122	-1.51325	0	-1	-1	34.1335	29.7995	67.47	110.246
11721606_a_at	ADD3	adducin 3 (gamma)	1.24851	-1.51316	0	-1	-1	15.1921	14.8176	14.7806	13.7186
11741738_x_at	C3orf33	chromosome 3 open reading frame 33	-1.14938	-1.51262	0	-1	-1	63.8118	68.0392	63.6195	64.2995
11720136_s_at	ATP13A3	ATPase type 13A3	-1.07884	-1.51252	0	-1	-1	3.22593	2.54529	2.85858	2.8423
11720290_at	IQCE	IQ motif containing E	-1.40622	-1.51252	0	-1	-1	2.85858	2.85858	2.64324	3.10576
11739367_at	ASPH	aspartate beta-hydroxylase	1.13321	-1.51242	0	-1	-1	3.18457	2.91705	3.18457	2.88565
11719541_a_at	GCFC1	GC-rich sequence DNA-binding factor 1	1.02603	-1.51234	0	-1	-1	279.328	269.051	259.174	332.294
11729120_x_at	HSPA1B	heat shock 70kDa protein 1B	-1.22451	-1.51223	0	-1	-1	6.34603	6.19163	5.76076	7.12115
11754537_a_at	PHTF1	putative homeodomain transcription factor 1	-1.0671	-1.51187	0	-1	-1	53.5365	51.4238	60.6738	76.8825
11734252_at	TMEM87A	transmembrane protein 87A	1.10663	-1.51173	0	-1	-1	162.566	164.327	95.4009	129.822
11723121_at	TRPM7	transient receptor potential cation channel, subfamily M, member 7	-1.1282	-1.51162	0	-1	-1	50.8909	46.4238	61.3304	58.927
11737098_a_at	HLTF	helicase-like transcription factor	-1.00857	-1.51139	0	-1	-1	129.964	136.107	227.378	154.099
11747931_a_at	LEF1	lymphoid enhancer-binding factor 1	1.02715	-1.51138	0	-1	-1	3.52716	3.52716	6.01659	4.44578
11717640_s_at	UBE3A	ubiquitin protein ligase E3A	-1.06587	-1.51134	0	-1	-1	70.8013	75.5116	87.9923	77.6474
11757019_a_at	G2E3	G2/M-phase specific E3 ubiquitin protein ligase	1.00504	-1.51129	0	-1	-1	72.6417	74.2847	91.6876	82.7576
11745006_a_at	SDC2	syndecan 2	-1.27883	-1.51125	0	-1	-1	8.87683	7.82105	27.0634	24.927
11716474_a_at	PUM1	pumilio homolog 1 (Drosophila)	-1.24464	-1.5112	0	-1	-1	27.4785	31.221	84.9142	85.7683
11721214_a_at	TMEM106B	transmembrane protein 106B	-1.02404	-1.51092	0	-1	-1	7.27515	9.61484	7.9881	10.0456
11746403_x_at	CEP70	centrosomal protein 70kDa	1.06572	-1.51088	0	-1	-1	2.29294	2.51004	2.07459	2.33566
11723769_at	SNX24	sorting nexin 24	-1.14221	-1.51087	0	-1	-1	13.1785	10.1622	13.6859	20.1738
11719326_a_at	DMTF1	cyclin D binding myb-like transcription factor 1	-1.0863	-1.51075	0	-1	-1	4.15211	4.23957	3.90668	5.06976
11740043_a_at	MTFMT	mitochondrial methionyl-tRNA formyltransferase	1.26955	-1.51073	0	-1	-1	199.187	190.951	229.644	233.701
11725395_at	TWISTNB	TWIST neighbor	1.00874	-1.5105	0	-1	-1	15.9219	13.803	21.1411	10.586
11743911_a_at	PLSCR1	phospholipid scramblase 1	1.04011	-1.51036	0	-1	-1	64.9445	55.5808	80.374	46.8958
11722930_x_at	GART	phosphoribosylglycinamide formyltransferase, phosphoribosylglycinamide synthetase, phos	-1.05177	-1.5103	0	-1	-1	23.334	21.056	24.2263	20.0353
11749555_a_at	MAP2K1	mitogen-activated protein kinase kinase 1	1.07299	-1.51015	0	-1	-1	3.19229	3.80754	2.91566	3.56555
11739432_at	ATP11B	ATPase, class VI, type 11B	1.04656	-1.51008	0	-1	-1	101.479	102.215	159.605	145.785
11720727_at	UBR1	ubiquitin protein ligase E3 component n-recognin 1	-1.05368	-1.50969	0	-1	-1	27.0554	24.0802	26.1738	66.1329
11722448_at	KCNMB4	potassium large conductance calcium-activated channel, subfamily M, beta member 4	1.30645	-1.50963	0	-1	-1	8.94835	9.87839	11.7198	13.0432
11741361_a_at	LOC100287515 /// ZNF26	zinc finger protein 26-like /// zinc finger protein 26	1.04727	-1.50938	0	-1	-1	20.6849	20.969	17.7259	20.6525
11722163_x_at	PLK2	polo-like kinase 2	1.09031	-1.50869	0	-1	-1	12.314	13.0347	21.5881	20.5752
11728647_at	NUCKS1	nuclear casein kinase and cyclin-dependent kinase substrate 1	-1.18632	-1.50847	0	-1	-1	41.7024	35.4083	62.4933	77.3541
11719817_x_at	BET1	blocked early in transport 1 homolog (S. cerevisiae)	1.12998	-1.50837	0	-1	-1	3.52028	3.76316	3.12022	4.06843
11731446_s_at	SNCA	synuclein, alpha (non A4 component of amyloid precursor)	1.40544	-1.50837	0	-1	-1	4.15573	4.26832	3.70067	4.06208
11750906_at	RAD1	RAD1 homolog (S. pombe)	-1.38179	-1.50837	0	-1	-1	103.329	84.879	111.456	82.7629
11717893_a_at	PTP4A1	protein tyrosine phosphatase type IVA, member 1	-1.01017	-1.50744	0	-1	-1	142.02	159.129	142.594	100.386
11728699_at	BMPR2	bone morphogenetic protein receptor, type II (serine/threonine kinase)	-1.27067	-1.50731	0	-1	-1	3.18071	3.37979	2.92945	3.4487
11747587_a_at	C15orf44	chromosome 15 open reading frame 44	-1.02151	-1.50714	0	-1	-1	171.472	185.768	272.945	216.804
11725638_a_at	EIF3J	eukaryotic translation initiation factor 3, subunit J	1.22983	-1.50675	0	-1	-1	6.30851	8.18474	6.62121	3.77695
11733170_a_at	FBXO45	F-box protein 45	-1.11503	-1.50647	0	-1	-1	121.061	97.2066	130.674	68.7
11744545_s_at	GTF2IRD2 /// GTF2IRD2B	GTF2I repeat domain containing 2 /// GTF2I repeat domain containing 2B	1.0516	-1.50641	0	-1	-1	76.7125	81.0159	103.606	121.37
11739485_a_at	SUZ12	suppressor of zeste 12 homolog (Drosophila)	-1.08111	-1.50634	0	-1	-1	5.55924	4.9018	10.6366	12.4434
11744108_x_at	SAE1	SUMO1 activating enzyme subunit 1	1.06993	-1.50621	0	-1	-1	29.3605	24.7209	54.0924	59.6251
11722657_x_at	SMN2	survival of motor neuron 2, centromeric	-1.03025	-1.50585	0	-1	-1	36.5725	36.4946	41.9822	45.053
11739939_a_at	ATP8A2	ATPase, aminophospholipid transporter, class I, type 8A, member 2	1.62814	-1.5058	1	-1	0	134.424	131.924	148.483	161.174
11756569_a_at	NUSAP1	nucleolar and spindle associated protein 1	1.01218	-1.50561	0	-1	-1	346.274	341.826	385.819	420.955
11756058_a_at	CEACAM1	carcinoembryonic antigen-related cell adhesion molecule 1 (biliary glycoprotein)	1.1458	-1.50559	0	-1	-1	346.421	319.924	353.106	384.515
11721073_a_at	SF3A1	splicing factor 3a, subunit 1, 120kDa	1.07157	-1.50541	0	-1	-1	73.1202	73.7882	61.845	57.048
11726354_at	ENPP1	ectonucleotide pyrophosphatase/phosphodiesterase 1	-1.09171	-1.50533	0	-1	-1	539.152	519.666	482.924	422.319
11763281_s_at	RPL23AP82	ribosomal protein L23a pseudogene 82	1.30931	-1.50533	0	-1	-1	225.443	241.346	221.174	158.127
11747901_s_at	PDXDC1 /// PDXDC2P	pyridoxal-dependent decarboxylase domain containing 1 /// pyridoxal-dependent decarboxy	-1.15016	-1.50514	0	-1	-1	883.47	866.357	848.839	917.982
11716439_s_at	TAF7	TAF7 RNA polymerase II, TATA box binding protein (TBP)-associated factor, 55kDa	-1.00975	-1.50495	0	-1	-1	40.0504	37.5063	41.5703	32.9001
11748491_a_at	KHDRBS1	KH domain containing, RNA binding, signal transduction associated 1	-1.22543	-1.50481	0	-1	-1	285.798	309.6	326.607	374.995
11728160_at	KALRN	kalirin, RhoGEF kinase	-1.61935	-1.50473	-1	-1	-2	237.828	208.88	210.338	183.312
11727368_x_at	MED29	mediator complex subunit 29	1	-1.50467	0	-1	-1	2.68689	3.33881	138.304	104.087
11759212_at	CYFIP1	cytoplasmic FMR1 interacting protein 1	-1.02947	-1.50452	0	-1	-1	99.1444	98.7455	58.0827	75.8772
11717790_a_at	APPL2	adaptor protein, phosphotyrosine interaction, PH domain and leucine zipper containing 2	1.00353	-1.5045	0	-1	-1	246.174	255.924	152.424	182.461
11716853_x_at	IMPAD1	inositol monophosphatase domain containing 1	1.259	-1.50438	0	-1	-1	16.1033	14.0304	19.2962	17.2454
11739783_a_at	CDON	Cdon homolog (mouse)	1.35534	-1.50388	0	-1	-1	30.7865	28.0725	35.1919	35.5237
11736344_at	OPA3	optic atrophy 3 (autosomal recessive, with chorea and spastic paraplegia)	1.06425	-1.50367	0	-1	-1	2.23563	2.4997	2.31083	2.31083
11727081_a_at	TIPIN	TIMELESS interacting protein	-1.06292	-1.50357	0	-1	-1	5.09102	5.72405	8.58421	13.9016
11735368_x_at	ZNF549	zinc finger protein 549	-1.13085	-1.50344	0	-1	-1	35.4098	34.1738	53.6462	72.6738
11725379_at	POGLUT1	protein O-glucosyltransferase 1	-1.01179	-1.50334	0	-1	-1	3.43333	3.13209	3.12997	3.43565
11740565_at	PNLIPRP3	pancreatic lipase-related protein 3	1.02775	-1.50329	0	-1	-1	36.7703	36.4238	25.8484	26.7775
11722226_s_at	ACN9	ACN9 homolog (S. cerevisiae)	-1.0676	-1.50293	0	-1	-1	107.233	115.718	206.27	326.642
11731709_a_at	TMEM5	transmembrane protein 5	-1.11925	-1.50292	0	-1	-1	73.0586	73.5492	125.076	90.4501
11748911_a_at	SAFB2	scaffold attachment factor B2	-1.31223	-1.50292	0	-1	-1	56.65	60.1763	112.674	115.393
11752459_a_at	TMEM5	transmembrane protein 5	-1.11925	-1.50292	0	-1	-1	7.9881	8.47529	11.4505	11.9237
11719071_s_at	HSPA13	heat shock protein 70kDa family, member 13	-1.11892	-1.5027	0	-1	-1	15.2146	15.8351	26.8845	25.0738
11722923_a_at	FAM122B	family with sequence similarity 122B	1.03122	-1.50262	0	-1	-1	1.95501	2.17992	2.37837	3.32926
11762056_at	LOC100133299	GALI1870	-1.08495	-1.50252	0	-1	-1	1.63846	1.69712	2.96252	7.28048
11718634_a_at	KIF1B	kinesin family member 1B	1.12088	-1.50245	0	-1	-1	2.23708	2.05881	2.27884	2.05881
11743401_x_at	CDC27	cell division cycle 27 homolog (S. cerevisiae)	-1.03516	-1.50239	0	-1	-1	42.4155	44.6069	44.3318	39.3372
11754829_s_at	PI4KA /// PI4KAP1 /// PI4KAP2	phosphatidylinositol 4-kinase, catalytic, alpha /// phosphatidylinositol 4-kinase, cata	1.08079	-1.50238	0	-1	-1	268.138	279.582	260.898	219.849
11717604_a_at	TRIP4	thyroid hormone receptor interactor 4	-1.24103	-1.50232	0	-1	-1	2.22387	2.05219	1.98853	2.38957
11725590_a_at	NUDT6	nudix (nucleoside diphosphate linked moiety X)-type motif 6	-1.19175	-1.50218	0	-1	-1	429.877	432.496	300.7	304.952
11727601_a_at	WFDC1	WAP four-disulfide core domain 1	-1.25495	-1.50213	0	-1	-1	2.49056	2.54529	2.71842	2.54529
11730261_a_at	PRKAR2B	protein kinase, cAMP-dependent, regulatory, type II, beta	-1.05854	-1.50212	0	-1	-1	500.456	535.272	265.469	307.371
11756641_a_at	ZNF256	zinc finger protein 256	1.11437	-1.5014	0	-1	-1	74.9006	83.2269	71.4956	88.4914
11732320_a_at	ZNF92	zinc finger protein 92	-1.17533	-1.50134	0	-1	-1	33.8893	34.6825	32.647	37.1446
11740613_a_at	TMEM30A	transmembrane protein 30A	-1.08601	-1.50105	0	-1	-1	2.29608	2.27211	2.57365	2.95944
11729940_x_at	TMEM56	transmembrane protein 56	-1.16418	-1.501	0	-1	-1	2.05308	2.05308	1.85375	2.05308
11743805_s_at	MRPL42	mitochondrial ribosomal protein L42	-1.05915	-1.50099	0	-1	-1	3.09125	2.43075	2.88879	2.65618
11724926_at	LTN1	listerin E3 ubiquitin protein ligase 1	-1.0617	-1.50095	0	-1	-1	363.219	383.174	300.591	201.616
11734029_at	FAM73A	family with sequence similarity 73, member A	-1.38515	-1.50094	0	-1	-1	554.398	554.702	283.345	349.37
11723738_a_at	WDR36	WD repeat domain 36	1.09914	-1.50091	0	-1	-1	30.1738	30.4159	26.1738	33.1715
11732364_a_at	ZNF2	zinc finger protein 2	1.05215	-1.50091	0	-1	-1	4.30515	4.78061	3.92056	4.78061
11763294_s_at	ZNF193	zinc finger protein 193	1	-1.50091	0	-1	-1	232.294	216.334	127.184	141.341
11751520_x_at	NCBP2	nuclear cap binding protein subunit 2, 20kDa	1.02869	-1.50083	0	-1	-1	36.3323	31.937	30.459	28.2902
11727669_at	ROPN1	ropporin, rhophilin associated protein 1	1.13736	-1.50076	0	-1	-1	233.866	236.893	148.292	128.924
11757792_s_at	NUDCD3	NudC domain containing 3	1	-1.50057	0	-1	-1	16.285	17.0098	21.2898	22.4486
11758517_s_at	ZNF274	zinc finger protein 274	-1.05722	-1.50053	0	-1	-1	13.6376	20.6698	2.79898	2.95365
11718405_a_at	BZW2	basic leucine zipper and W2 domains 2	1.03453	-1.50035	0	-1	-1	92.8882	93.3684	50.9238	60.374
11729258_at	MNS1	meiosis-specific nuclear structural 1	-1.08181	-1.5002	0	-1	-1	26.7002	25.9871	38.2096	31.6692
11723669_s_at	SEMA3C	sema domain, immunoglobulin domain (Ig), short basic domain, secreted, (semaphorin) 3C	-1.28691	-1.5	0	-1	-1	79.2426	82.5492	161.424	131.699
11745227_x_at	SEPT4	septin 4	1.13908	-1.49948	0	0	0	4.51874	4.4631	4.60446	5.03068
11753914_a_at	SSX2IP	synovial sarcoma, X breakpoint 2 interacting protein	1.09803	-1.49943	0	0	0	119.695	115.253	179.083	197.109
11730933_a_at	AGPAT1	1-acylglycerol-3-phosphate O-acyltransferase 1 (lysophosphatidic acid acyltransferase,	-1.06625	-1.49938	0	0	0	22.1738	23.1738	38.2017	39.4238
11721217_s_at	TMEM106B	transmembrane protein 106B	1.10775	-1.49921	0	0	0	2.29933	2.10618	2.02278	2.10618
11734667_a_at	KPNA1	karyopherin alpha 1 (importin alpha 5)	-1.03821	-1.4992	0	0	0	89.8855	86.4238	54.3783	32.7108
11746271_a_at	ZNF639	zinc finger protein 639	-1.06396	-1.49905	0	0	0	19.9605	18.1307	26.103	18.5439
11718235_at	PRPF4B	PRP4 pre-mRNA processing factor 4 homolog B (yeast)	1.00239	-1.49849	0	0	0	14.3481	14.7366	14.7366	19.9667
11731449_s_at	SEC62	SEC62 homolog (S. cerevisiae)	-1.02594	-1.49821	0	0	0	1.69356	1.73112	1.62087	1.5857
11717339_s_at	SORD	sorbitol dehydrogenase	1.09004	-1.498	0	0	0	74.7804	89.8849	195.579	204.523
11716666_a_at	ID3	inhibitor of DNA binding 3, dominant negative helix-loop-helix protein	1.83176	-1.49796	1	0	1	6.89446	5.01086	37.2311	26.5975
11725014_at	MAP9	microtubule-associated protein 9	1.00642	-1.49785	0	0	0	4.99036	4.35447	25.1738	23.6402
11717757_s_at	RALA	v-ral simian leukemia viral oncogene homolog A (ras related)	-1.14174	-1.49755	0	0	0	150.424	149.827	157.932	188.468
11735074_at	C15orf37	chromosome 15 open reading frame 37	-1.02458	-1.49742	0	0	0	120.696	137.277	105.118	87.7894
11753911_s_at	C6orf35	chromosome 6 open reading frame 35	1.12133	-1.49741	0	0	0	132.653	122.475	105.405	87.7827
11725634_at	MRPS25	mitochondrial ribosomal protein S25	1.02108	-1.49731	0	0	0	8.9187	11.2287	11.0839	7.36776
11760533_x_at	ALDH9A1	aldehyde dehydrogenase 9 family, member A1	-1.26469	-1.49671	0	0	0	35.394	36.4238	38.0625	28.1738
11755529_s_at	ZNF322A	zinc finger protein 322A	1.00049	-1.49669	0	0	0	103.605	89.8249	77.6249	59.0453
11717308_a_at	WDR75	WD repeat domain 75	-1.11	-1.49634	0	0	0	4.41786	4.49249	4.90449	5.0821
11743103_at	PTCD3	Pentatricopeptide repeat domain 3	-1.12553	-1.49631	0	0	0	858.815	832.06	657.337	572.015
11734393_at	ERBB3	v-erb-b2 erythroblastic leukemia viral oncogene homolog 3 (avian)	-1.08638	-1.49622	0	0	0	268.533	279.631	404.93	324.294
11725158_at	STEAP1	six transmembrane epithelial antigen of the prostate 1	1.2474	-1.49577	0	0	0	20.3179	17.887	6.78721	11.8114
11722230_a_at	PDP1	pyruvate dehyrogenase phosphatase catalytic subunit 1	-1.70457	-1.49549	-1	0	-1	167.238	153.663	131.674	93.8482
11755737_x_at	HIF1A	hypoxia inducible factor 1, alpha subunit (basic helix-loop-helix transcription factor)	-1.12321	-1.49549	0	0	0	2.74206	2.82234	2.34376	2.37567
11743682_s_at	KLF10	Kruppel-like factor 10	-1.02797	-1.49541	0	0	0	15.5319	14.7103	16.9758	18.0645
11721838_a_at	GLIPR1	GLI pathogenesis-related 1	-1.21067	-1.49527	0	0	0	42.2711	43.4964	42.3569	49.4758
11754015_a_at	TIMM50	translocase of inner mitochondrial membrane 50 homolog (S. cerevisiae)	1.08962	-1.49525	0	0	0	51.9664	54.3842	21.2564	21.7822
11719980_a_at	FMNL2	formin-like 2	-1.02694	-1.49519	0	0	0	75.3945	85.0687	29.3252	29.0779
11759615_x_at	PRPF38B	PRP38 pre-mRNA processing factor 38 (yeast) domain containing B	-1.34522	-1.49519	0	0	0	27.0074	26.1738	49.3949	42.9964
11715884_a_at	C7orf42	chromosome 7 open reading frame 42	-1.11472	-1.49509	0	0	0	184.951	198.725	394.09	330.886
11721387_at	LACTB	lactamase, beta	-1.13932	-1.49506	0	0	0	5.12682	6.77041	11.7438	7.91972
11754351_a_at	CYTH1	cytohesin 1	-1.07628	-1.49501	0	0	0	74.1117	87.7477	66.5962	66.0112
11735640_a_at	DNAH14	dynein, axonemal, heavy chain 14	-1.21973	-1.49489	0	0	0	11.7941	14.3893	8.54087	10.3194
11758176_s_at	ATP10D	ATPase, class V, type 10D	-1.06961	-1.49465	0	0	0	65.9934	70.2699	63.6481	67.761
11733839_s_at	ABHD2	abhydrolase domain containing 2	-1.13953	-1.49461	0	0	0	64.511	63.7506	151.174	108.718
11730642_at	CXorf48	chromosome X open reading frame 48	-1.09293	-1.49458	0	0	0	64.6144	62.5683	149.424	103.984
11732376_a_at	TBC1D19	TBC1 domain family, member 19	-1.0527	-1.49433	0	0	0	89.6175	81.4168	63.129	55.9852
11717340_at	PTGFRN	prostaglandin F2 receptor negative regulator	1.14423	-1.4937	0	0	0	122.655	108.333	75.0969	72.9845
11726356_at	ENPP1	ectonucleotide pyrophosphatase/phosphodiesterase 1	-1.30067	-1.49355	0	0	0	2.88416	3.18397	3.97405	4.36779
11742819_at	PLAUR	plasminogen activator, urokinase receptor	1.09593	-1.49355	0	0	0	129.924	142.816	256.924	316.835
11732287_at	DZIP3	DAZ interacting protein 3, zinc finger	-1.03314	-1.49311	0	0	0	7.52295	5.94961	7.22388	10.6896
11744763_x_at	ASNS	asparagine synthetase (glutamine-hydrolyzing)	-1.04739	-1.49293	0	0	0	137.261	148.867	289.455	224.079
11763499_a_at	ZNF202	zinc finger protein 202	1.10087	-1.49286	0	0	0	17.7959	16.8696	14.4547	14.3257
11743643_a_at	DHODH	dihydroorotate dehydrogenase	-1.18842	-1.4927	0	0	0	4.91203	6.35532	4.78586	5.3625
11759479_s_at	PTP4A2	protein tyrosine phosphatase type IVA, member 2	-1.32248	-1.49232	0	0	0	242.524	237.185	234.424	258.96
11718511_s_at	UBE2L3	ubiquitin-conjugating enzyme E2L 3	-1.00137	-1.49211	0	0	0	18.1955	19.8972	20.205	25.4086
11716078_a_at	ELOVL5	ELOVL family member 5, elongation of long chain fatty acids (FEN1/Elo2, SUR4/Elo3-like,	1.00002	-1.49204	0	0	0	22.1496	23.1738	25.452	33.8079
11735037_a_at	SORCS1	sortilin-related VPS10 domain containing receptor 1	1.2633	-1.49174	0	0	0	87.0101	81.4835	50.4264	53.3612
11734955_a_at	SCML1	sex comb on midleg-like 1 (Drosophila)	-1.01596	-1.4917	0	0	0	2.14745	1.82625	1.99374	1.99374
11722487_x_at	UTP14C	UTP14, U3 small nucleolar ribonucleoprotein, homolog C (yeast)	1.26373	-1.49159	0	0	0	83.9168	87.9443	225.286	284.102
11759747_a_at	MBD1	methyl-CpG binding domain protein 1	1.1505	-1.49153	0	0	0	2.84709	2.86996	2.28576	2.59909
11716827_at	RPS19BP1	ribosomal protein S19 binding protein 1	1.05494	-1.49091	0	0	0	171.925	186.149	245.954	255.652
11717561_s_at	DTX3L	deltex 3-like (Drosophila)	-1.04676	-1.49083	0	0	0	5.61795	6.25686	5.12921	4.66712
11721440_at	TOR1AIP1	torsin A interacting protein 1	-1.11216	-1.49072	0	0	0	20.7795	18.5021	18.2287	23.5992
11733118_at	SLC35B4	solute carrier family 35, member B4	-1.13315	-1.49069	0	0	0	22.0672	22.5068	15.9649	19.9197
11721209_a_at	EXO1	exonuclease 1	-1.05712	-1.49059	0	0	0	73.7819	67.2851	54.5393	62.0542
11741008_a_at	FGF12	fibroblast growth factor 12	-1.1638	-1.49043	0	0	0	19.5212	21.4919	10.8022	19.1739
11758217_s_at	FAM108C1	family with sequence similarity 108, member C1	1.04916	-1.49039	0	0	0	109.466	112.709	154.063	157.367
11745800_a_at	CP110	CP110 protein	-1.37782	-1.49026	0	0	0	99.4238	103.613	144.674	146.334
11747458_a_at	RAGE	renal tumor antigen	1.17393	-1.49019	0	0	0	1.67477	1.46651	1.67477	1.87982
11734748_s_at	PRRT1	proline-rich transmembrane protein 1	1.10475	-1.49011	0	0	0	5.66205	5.91089	5.32312	5.15052
11751180_a_at	ADAM10	ADAM metallopeptidase domain 10	1.0408	-1.49005	0	0	0	122.012	113.962	35.7099	36.9186
11727221_at	XYLT1	xylosyltransferase I	-1.0034	-1.48975	0	0	0	13.5038	13.8001	13.3136	11.7537
11723430_a_at	ZFP91 /// ZFP91-CNTF	zinc finger protein 91 homolog (mouse) /// ZFP91-CNTF readthrough transcript	-1.21469	-1.48971	0	0	0	14.7951	12.997	10.2545	9.11842
11725783_a_at	ERI2	ERI1 exoribonuclease family member 2	-1.02516	-1.48971	0	0	0	131.717	125.552	119.339	115.043
11721095_x_at	SLC39A4 /// SLC39A7	solute carrier family 39 (zinc transporter), member 4 /// solute carrier family 39 (zin	1.05719	-1.48964	0	0	0	293.719	278.674	260.174	222.375
11727729_x_at	ZNF329	zinc finger protein 329	-1.07709	-1.48956	0	0	0	1.98654	1.89663	2.46858	2.60528
11739538_at	ITPR2	inositol 1,4,5-triphosphate receptor, type 2	1.17139	-1.48952	0	0	0	3.64977	2.88726	14.4692	12.1701
11715395_a_at	MUTED /// TXNDC5	muted homolog (mouse) /// thioredoxin domain containing 5 (endoplasmic reticulum)	-1.0825	-1.48919	0	0	0	401.23	417.795	145.673	152.006
11749740_a_at	USP3	ubiquitin specific peptidase 3	-1.06351	-1.48917	0	0	0	57.2186	58.9532	64.7119	59.4332
11719830_a_at	ERCC1	excision repair cross-complementing rodent repair deficiency, complementation group 1 (	1.02382	-1.48912	0	0	0	4.08723	4.31725	4.34122	5.16452
11727381_a_at	FYTTD1	forty-two-three domain containing 1	-1.05437	-1.48854	0	0	0	3.043	2.83861	3.043	3.42252
11718135_at	PRPS2	phosphoribosyl pyrophosphate synthetase 2	1.08028	-1.48852	0	0	0	25.0394	27.1079	35.7028	44.2978
11718145_a_at	DGCR14	DiGeorge syndrome critical region gene 14	-1.08631	-1.48833	0	0	0	79.732	73.3784	108.351	115.623
11715804_s_at	PPP2CA	protein phosphatase 2, catalytic subunit, alpha isozyme	1.07012	-1.48825	0	0	0	165.404	177.192	102.712	134.621
11736555_s_at	SLC2A14 /// SLC2A3	solute carrier family 2 (facilitated glucose transporter), member 14 /// solute carrier	-1.0455	-1.48821	0	0	0	47.6014	50.7465	26.6371	31.4939
11756432_x_at	TMEM41A	transmembrane protein 41A	-1.03254	-1.488	0	0	0	14.6581	12.7158	9.80609	6.31139
11731007_a_at	C14orf106	chromosome 14 open reading frame 106	-1.43561	-1.48794	0	0	0	5.51589	6.27994	5.0285	5.72435
11732966_a_at	MIA	melanoma inhibitory activity	-1.02565	-1.48789	0	0	0	2.28877	2.48668	2.52325	2.55638
11749123_a_at	HIF1A	hypoxia inducible factor 1, alpha subunit (basic helix-loop-helix transcription factor)	-1.09975	-1.48767	0	0	0	137.174	131.441	109.174	146.674
11727131_at	CPD	carboxypeptidase D	1.00831	-1.4874	0	0	0	80.521	76.8452	117.771	74.0385
11755810_s_at	TAPT1	transmembrane anterior posterior transformation 1	1.01428	-1.48736	0	0	0	2.47539	2.47539	2.26593	2.09612
11717531_x_at	UBA2	ubiquitin-like modifier activating enzyme 2	1.03864	-1.48717	0	0	0	4.71279	5.59289	12.3146	11.8507
11723044_at	SMAD1	SMAD family member 1	-1.05815	-1.48717	0	0	0	3.58821	3.24744	5.0114	8.11658
11724191_a_at	COPS2	COP9 constitutive photomorphogenic homolog subunit 2 (Arabidopsis)	-1.07031	-1.48704	0	0	0	19.6663	19.4539	43.686	34.7672
11717747_s_at	MCTS1 /// PSIMCT-1	malignant T cell amplified sequence 1 /// MCTS1 pseudogene	-1.08243	-1.48696	0	0	0	43.4577	43.7522	88.9231	63.3827
11721842_a_at	GLIPR1	GLI pathogenesis-related 1	-1.05143	-1.48694	0	0	0	5.31203	5.14657	6.58839	7.24262
11758222_s_at	SLC20A1	solute carrier family 20 (phosphate transporter), member 1	-1.05347	-1.48691	0	0	0	21.1738	22.9376	20.1827	20.1159
11751858_a_at	RNF7	ring finger protein 7	1.07384	-1.48634	0	0	0	41.0212	42.2375	44.5834	55.4576
11727411_at	MRPL19	mitochondrial ribosomal protein L19	1.08571	-1.48602	0	0	0	45.9079	43.6978	49.5618	43.7949
11744032_at	NACC2	NACC family member 2, BEN and BTB (POZ) domain containing	1.0166	-1.48596	0	0	0	1.99477	1.86427	2.2553	2.04294
11731473_at	TMEM70	transmembrane protein 70	1.15282	-1.48587	0	0	0	3.8401	3.25264	3.97405	3.28421
11754250_s_at	WHAMML1	WAS protein homolog associated with actin, golgi membranes and microtubules-like 1 (pse	1	-1.48576	0	0	0	53.3202	57.4359	46.8013	32.9803
11756951_x_at	STT3B	STT3, subunit of the oligosaccharyltransferase complex, homolog B (S. cerevisiae)	-1.01667	-1.48551	0	0	0	2.224	2.05219	1.85896	2.05451
11740676_a_at	CLPX	ClpX caseinolytic peptidase X homolog (E. coli)	1.02154	-1.48549	0	0	0	1.95319	2.33502	2.15339	1.97124
11729422_a_at	POPDC3	popeye domain containing 3	-1.1463	-1.4854	0	0	0	2.32982	2.04593	2.05318	2.60629
11763757_a_at	CLPX	ClpX caseinolytic peptidase X homolog (E. coli)	-1.12431	-1.48535	0	0	0	1310.34	1337.35	1823.45	1644.9
11746866_a_at	APP	amyloid beta (A4) precursor protein	1.02406	-1.48534	0	0	0	51.5251	55.0907	37.5317	42.2217
11729058_s_at	NR4A3	nuclear receptor subfamily 4, group A, member 3	1.49616	-1.48533	0	0	0	17.4095	10.5931	52.3616	166.159
11731416_at	NDUFS1	NADH dehydrogenase (ubiquinone) Fe-S protein 1, 75kDa (NADH-coenzyme Q reductase)	-1.15439	-1.485	0	0	0	1062.05	1036.71	672.555	816.733
11731585_a_at	OMA1	OMA1 homolog, zinc metallopeptidase (S. cerevisiae)	-1.02431	-1.48497	0	0	0	24.1738	20.009	30.5125	42.5721
11719351_s_at	GCC2	GRIP and coiled-coil domain containing 2	-1.26465	-1.48476	0	0	0	29.6225	21.5387	16.2196	7.9436
11717053_a_at	SSR1	signal sequence receptor, alpha	-1.06376	-1.48473	0	0	0	448.329	441.322	251.309	175.972
11730237_at	ABHD10	abhydrolase domain containing 10	1.05394	-1.48454	0	0	0	51.0338	54.1545	70.6232	78.5496
11736250_a_at	KIAA0101	KIAA0101	1.02042	-1.48447	0	0	0	57.6456	62.8052	108.165	71.3112
11722261_at	EDEM1	ER degradation enhancer, mannosidase alpha-like 1	1.19998	-1.48445	0	0	0	17.5696	15.6202	15.4672	12.94
11724333_a_at	USP8	ubiquitin specific peptidase 8	1.09727	-1.48441	0	0	0	101.044	95.0543	82.9732	75.199
11752465_a_at	RPS6KB1	ribosomal protein S6 kinase, 70kDa, polypeptide 1	-1.17429	-1.48418	0	0	0	273.084	259.292	186.551	172.998
11739734_a_at	CPEB4	cytoplasmic polyadenylation element binding protein 4	1.02341	-1.48412	0	0	0	493.291	513.251	299.509	261.507
11745266_x_at	TAP2	transporter 2, ATP-binding cassette, sub-family B (MDR/TAP)	1.1773	-1.4836	0	0	0	75.2057	82.2437	46.3332	42.3799
11753123_a_at	CNP	2',3'-cyclic nucleotide 3' phosphodiesterase	1.11663	-1.48344	0	0	0	146.377	118.485	196.247	210.551
11728315_at	ZNF148	zinc finger protein 148	-1.37081	-1.48341	0	0	0	219.492	211.699	169.919	222.639
11754982_x_at	EWSR1	Ewing sarcoma breakpoint region 1	-1.00751	-1.48338	0	0	0	100.792	100.827	64.5133	66.0021
11734583_a_at	ZDHHC14	zinc finger, DHHC-type containing 14	-1.12031	-1.48335	0	0	0	163.681	174.973	461.434	490.002
11731621_at	ZNF91	zinc finger protein 91	-1.26941	-1.48314	0	0	0	16.1588	17.3589	15.3692	19.2767
11716869_at	UTP18	UTP18, small subunit (SSU) processome component, homolog (yeast)	1.32058	-1.48285	0	0	0	114.653	118.471	91.8498	134.229
11750374_a_at	FNIP1 /// RAPGEF6	folliculin interacting protein 1 /// Rap guanine nucleotide exchange factor (GEF) 6	1.25568	-1.48241	0	0	0	7.4019	8.58909	7.99814	9.51801
11717783_x_at	PHF5A	PHD finger protein 5A	1.13484	-1.48229	0	0	0	27.2199	30.1738	27.1738	35.5047
11739991_x_at	SRI	sorcin	1.05111	-1.4822	0	0	0	7.84936	7.88922	7.2906	7.88922
11728675_a_at	MED14	mediator complex subunit 14	-1.0593	-1.48193	0	0	0	24.1743	31.6627	42.6456	41.3975
11717054_a_at	SSR1	signal sequence receptor, alpha	1.10565	-1.48173	0	0	0	28.7013	25.387	20.5059	23.2185
11731457_s_at	MFN1	mitofusin 1	-1.07468	-1.48164	0	0	0	27.2854	20.5009	19.1714	19.1714
11750209_a_at	HEY1	hairy/enhancer-of-split related with YRPW motif 1	-1.26799	-1.48147	0	0	0	14.0277	14.4203	12.6102	12.4162
11728121_a_at	GPR64	G protein-coupled receptor 64	-1.07412	-1.48142	0	0	0	70.5745	71.0396	42.3664	38.8884
11751347_a_at	FMR1	fragile X mental retardation 1	1.10395	-1.48134	0	0	0	3.17767	2.70377	2.73849	2.98963
11727000_x_at	TSNAX	translin-associated factor X	-1.36437	-1.48124	0	0	0	2.74287	2.97917	2.85858	2.85858
11758167_s_at	PHTF2	putative homeodomain transcription factor 2	-1.06033	-1.48105	0	0	0	4.2338	3.67299	4.78063	4.31452
11726607_a_at	MTF2	metal response element binding transcription factor 2	-1.2244	-1.48098	0	0	0	75.9456	82.3211	52.9311	33.0513
11727026_a_at	NDUFB5	NADH dehydrogenase (ubiquinone) 1 beta subcomplex, 5, 16kDa	1.03025	-1.48095	0	0	0	4.01519	4.06774	4.22955	4.17491
11746100_a_at	ZCCHC17	zinc finger, CCHC domain containing 17	-1.07147	-1.48067	0	0	0	11.8732	10.9299	10.2291	8.44783
11724519_a_at	GUF1	GUF1 GTPase homolog (S. cerevisiae)	1	-1.48048	0	0	0	41.645	29.8484	24.5647	6.42394
11743389_s_at	PHTF2	putative homeodomain transcription factor 2	-1.01785	-1.48027	0	0	0	3.57837	3.12667	2.32704	2.39344
11739277_at	SDC3	syndecan 3	-1.04289	-1.48001	0	0	0	145.298	140.842	173.756	194.174
11757666_x_at	SNRPD2	small nuclear ribonucleoprotein D2 polypeptide 16.5kDa	1.07248	-1.47988	0	0	0	5.63928	4.66774	6.39108	5.22028
11724213_at	LMAN1	lectin, mannose-binding, 1	-1.24339	-1.47973	0	0	0	22.1194	29.6068	58.6738	82.8788
11730272_a_at	PPP2R5E	protein phosphatase 2, regulatory subunit B', epsilon isoform	-1.13926	-1.47963	0	0	0	1.83192	1.87509	1.96452	2.01083
11763696_s_at	NIPA2	non imprinted in Prader-Willi/Angelman syndrome 2	-1.01459	-1.47963	0	0	0	99.1626	102.899	113.356	87.3844
11722410_at	GALNT7	UDP-N-acetyl-alpha-D-galactosamine:polypeptide N-acetylgalactosaminyltransferase 7 (Gal	1.09795	-1.47953	0	0	0	17.0372	15.1776	37.3916	54.7744
11737843_x_at	FAM165B	family with sequence similarity 165, member B	1.03521	-1.47945	0	0	0	20.6609	24.5347	29.3019	34.528
11720888_s_at	AGL	amylo-alpha-1, 6-glucosidase, 4-alpha-glucanotransferase	1.16503	-1.47943	0	0	0	5.25354	5.63382	5.12921	5.76661
11731090_s_at	CACHD1	cache domain containing 1	-1.15446	-1.47851	0	0	0	124.388	132.983	85.9033	92.2008
11753500_x_at	HOMER1	homer homolog 1 (Drosophila)	-1.27321	-1.47825	0	0	0	109.424	110.924	118.174	122.848
11726081_a_at	CCNT2	cyclin T2	1.18762	-1.47781	0	0	0	28.1343	29.4992	20.1738	25.5355
11760216_a_at	TMEM170A	transmembrane protein 170A	1.08422	-1.47757	0	0	0	125.229	145.21	151.824	166.977
11744185_a_at	SIPA1L2	signal-induced proliferation-associated 1 like 2	-1.25927	-1.47728	0	0	0	131.262	144.59	163.847	168.964
11739177_at	FAM108B1	family with sequence similarity 108, member B1	-1.1432	-1.47723	0	0	0	127.878	123.174	102.383	108.424
11736028_x_at	ADAM10	ADAM metallopeptidase domain 10	-1.01312	-1.47721	0	0	0	22.057	23.4058	18.3688	49.8004
11728796_x_at	LSM14A	LSM14A, SCD6 homolog A (S. cerevisiae)	1.04401	-1.47715	0	0	0	197.386	199.422	182.921	180.28
11745819_a_at	H1F0	H1 histone family, member 0	1.08201	-1.47704	0	0	0	117.424	118.924	109.174	115.674
11757831_x_at	SNAP23	synaptosomal-associated protein, 23kDa	-1.02881	-1.47697	0	0	0	2.85858	2.32217	2.81392	2.54529
11758483_s_at	ARRDC4	arrestin domain containing 4	1.122	-1.47696	0	0	0	23.8033	24.5554	26.5886	25.1103
11722277_s_at	ZBED4	zinc finger, BED-type containing 4	-1.12245	-1.47682	0	0	0	20.2665	20.6111	19.6556	20.8524
11760388_a_at	WDR20	WD repeat domain 20	1.08615	-1.47655	0	0	0	4.25575	3.44552	3.17672	3.75713
11742792_at	ARL9	ADP-ribosylation factor-like 9	1.02088	-1.4765	0	0	0	313.22	329.174	199.216	177.556
11722381_a_at	TXNL4B	thioredoxin-like 4B	1.01297	-1.47648	0	0	0	19.5897	23.7781	11.4923	12.1524
11725386_a_at	HOMER1	homer homolog 1 (Drosophila)	-1.12591	-1.4763	0	0	0	104.307	92.2107	190.166	236.34
11751297_s_at	SUB1	SUB1 homolog (S. cerevisiae)	1.26559	-1.47607	0	0	0	65.2512	60.4707	120.402	151.378
11725733_a_at	NFYA	nuclear transcription factor Y, alpha	-1.00476	-1.47599	0	0	0	13.903	15.089	13.903	13.903
11744655_a_at	ADC	arginine decarboxylase	-1.04446	-1.47599	0	0	0	34.5772	31.8013	31.1738	31.9576
11745466_a_at	CDADC1	cytidine and dCMP deaminase domain containing 1	-1.32199	-1.47591	0	0	0	67.4176	68.58	60.4909	56.7228
11757391_x_at	MRPL1	mitochondrial ribosomal protein L1	-1.15346	-1.47564	0	0	0	179.981	184.062	187.703	189.934
11716755_at	RNF7	ring finger protein 7	1.04727	-1.47553	0	0	0	2.24255	2.34368	2.04028	2.12685
11720289_a_at	CDC42BPA	CDC42 binding protein kinase alpha (DMPK-like)	-1.50849	-1.47552	-1	0	-1	6.32455	5.8984	7.4586	7.22063
11753288_a_at	ZNF148	zinc finger protein 148	-1.43364	-1.47544	0	0	0	72.8888	68.3899	89.1737	82.9238
11730824_at	COX19	COX19 cytochrome c oxidase assembly homolog (S. cerevisiae)	1.05339	-1.475	0	0	0	21.6935	21.185	28.1738	18.1741
11734259_a_at	SCP2	sterol carrier protein 2	-1.43555	-1.47498	0	0	0	5.36068	5.69516	5.31767	4.29684
11716619_a_at	TNPO1	transportin 1	-1.34886	-1.47491	0	0	0	7.73775	7.84695	6.76864	6.10515
11730201_s_at	GPM6A	glycoprotein M6A	-1.00344	-1.47476	0	0	0	43.9073	29.3799	86.64	89.6976
11755885_a_at	UBXN7	UBX domain protein 7	-1.41867	-1.4745	0	0	0	124.342	115.856	133.849	110.169
11715885_at	C7orf42	chromosome 7 open reading frame 42	-1.0308	-1.47428	0	0	0	52.2106	44.9965	48.8705	45.9464
11718727_x_at	ZNF655	zinc finger protein 655	-1.35558	-1.47418	0	0	0	482.077	537.36	507.231	505.846
11732585_a_at	IL1RAP	interleukin 1 receptor accessory protein	-1.08406	-1.47408	0	0	0	3.44642	2.5146	21.2268	12.4092
11751697_a_at	NAA50	N(alpha)-acetyltransferase 50, NatE catalytic subunit	1.06185	-1.47405	0	0	0	389.118	365.204	356.22	289.174
11736097_a_at	GGA1	golgi-associated, gamma adaptin ear containing, ARF binding protein 1	1.07351	-1.47399	0	0	0	283.183	298.048	278.203	238.799
11744531_x_at	EIF5B	eukaryotic translation initiation factor 5B	-1.30966	-1.47383	0	0	0	3.22593	3.32634	3.22593	3.48961
11759194_a_at	TXLNG	taxilin gamma	-1.19093	-1.4738	0	0	0	107.118	106.394	55.5966	66.4145
11726455_x_at	MYO5B	myosin VB	-1.4343	-1.47374	0	0	0	2.45429	2.27884	2.27884	2.27884
11757669_s_at	PPIL1	peptidylprolyl isomerase (cyclophilin)-like 1	-1.00665	-1.47365	0	0	0	892.861	982.209	1245.14	1209.29
11718636_a_at	JMJD1C	jumonji domain containing 1C	-1.13902	-1.47333	0	0	0	824.6	928.914	1254.63	1122.09
11735633_a_at	RPS6KA5	ribosomal protein S6 kinase, 90kDa, polypeptide 5	1.18606	-1.4732	0	0	0	24.262	22.293	29.4597	36.3538
11723821_a_at	SMURF2	SMAD specific E3 ubiquitin protein ligase 2	-1.40803	-1.47284	0	0	0	13.907	13.8782	14.6494	20.1738
11729328_s_at	ZFHX4	zinc finger homeobox 4	1.21972	-1.47284	0	0	0	19.3248	15.9429	23.1738	32.727
11736006_at	MAPK1IP1L	mitogen-activated protein kinase 1 interacting protein 1-like	-1.02218	-1.4726	0	0	0	92.5791	89.8117	68.35	72.0673
11718755_s_at	MTMR10	myotubularin related protein 10	1.11003	-1.47228	0	0	0	205.934	202.867	255.887	315.275
11758551_s_at	ZNF264	zinc finger protein 264	-1.01332	-1.47228	0	0	0	37.4238	40.6612	45.4238	37.152
11743179_a_at	RSF1	remodeling and spacing factor 1	-1.40754	-1.4722	0	0	0	51.5989	54.0188	57.2033	51.215
11739599_a_at	ZNF398	zinc finger protein 398	1.04532	-1.47211	0	0	0	10.3115	10.6611	9.64952	10.0659
11742009_s_at	SLURP1	secreted LY6/PLAUR domain containing 1	-1.13876	-1.4721	0	0	0	2.25582	2.57745	2.82971	2.82971
11759084_a_at	SLC30A5	solute carrier family 30 (zinc transporter), member 5	-1.01138	-1.47197	0	0	0	19.2048	18.6204	17.8179	22.2966
11717892_a_at	PTP4A1	protein tyrosine phosphatase type IVA, member 1	-1.02428	-1.47187	0	0	0	5.67557	5.48141	6.03045	6.92469
11755540_a_at	PUS7	pseudouridylate synthase 7 homolog (S. cerevisiae)	1.03812	-1.4718	0	0	0	6.42201	8.13315	6.32693	8.22302
11732359_a_at	ZNRF1	zinc and ring finger 1	-1.12309	-1.47178	0	0	0	15.768	13.3264	14.5663	15.2221
11732299_at	KIAA1715	KIAA1715	-1.06564	-1.47168	0	0	0	31.0526	31.3678	38.2712	40.0245
11741553_a_at	SKIL	SKI-like oncogene	-1.10622	-1.47156	0	0	0	7.81056	9.23577	7.909	8.35293
11733109_a_at	TLK1	tousled-like kinase 1	-1.02314	-1.47152	0	0	0	2.64813	2.70341	2.39878	2.70341
11719835_a_at	LGALS8	lectin, galactoside-binding, soluble, 8	1.04012	-1.4714	0	0	0	7.66607	7.67465	16.0022	26.0798
11721799_s_at	NAA50	N(alpha)-acetyltransferase 50, NatE catalytic subunit	-1.00908	-1.47122	0	0	0	2.87418	2.84306	2.87418	2.90565
11753771_x_at	XRN2	5'-3' exoribonuclease 2	-1.38075	-1.47113	0	0	0	49.4238	47.2542	186.313	139.176
11739712_a_at	PHACTR2	phosphatase and actin regulator 2	-1.04355	-1.47092	0	0	0	102.638	116.32	117.174	165.174
11759962_at	TPRKB	TP53RK binding protein	-1.1745	-1.47092	0	0	0	2.8203	2.69739	2.69739	2.16686
11725678_s_at	LEPROT	leptin receptor overlapping transcript	-1.36477	-1.4709	0	0	0	34.3166	36.1567	64.1223	62.7106
11758004_s_at	CEP350	centrosomal protein 350kDa	-1.01599	-1.47084	0	0	0	132.835	135.936	89.4885	116.263
11744508_a_at	CCDC146	coiled-coil domain containing 146	1.00357	-1.47066	0	0	0	51.562	50.2909	35.4867	51.5639
11724212_at	LMAN1	lectin, mannose-binding, 1	1.00936	-1.47064	0	0	0	30.3392	30.6021	32.0083	27.8805
11719471_at	DCP1A	DCP1 decapping enzyme homolog A (S. cerevisiae)	-1.1112	-1.47044	0	0	0	2.83095	3.22136	5.12194	7.22115
11757137_s_at	EIF4A2 /// SNORA4	eukaryotic translation initiation factor 4A2 /// small nucleolar RNA, H/ACA box 4	1	-1.47025	0	0	0	32.207	29.0871	42.5995	64.8667
11719685_at	NTS	neurotensin	-1.10561	-1.47019	0	0	0	185.956	186.444	274.78	295.138
11756216_s_at	PTP4A1	protein tyrosine phosphatase type IVA, member 1	1.06251	-1.47016	0	0	0	2.2145	2.45334	2.5612	2.08765
11718976_x_at	ARPP19	cAMP-regulated phosphoprotein, 19kDa	-1.05185	-1.46986	0	0	0	16.5585	19.3934	14.2093	15.9489
11743369_s_at	PPP1R2	protein phosphatase 1, regulatory (inhibitor) subunit 2	1.08814	-1.46962	0	0	0	7.34113	7.99271	5.42226	6.05782
11749320_a_at	TGDS	TDP-glucose 4,6-dehydratase	-1.02678	-1.46941	0	0	0	583.104	518.174	755.174	534.602
11736027_a_at	ADAM10	ADAM metallopeptidase domain 10	1.01122	-1.46938	0	0	0	89.2483	95.9779	78.9766	49.7258
11716637_at	C15orf24	chromosome 15 open reading frame 24	-1.0134	-1.46935	0	0	0	210.153	197.556	192.765	129.832
11716356_at	TMEM167A	transmembrane protein 167A	-1.03522	-1.46928	0	0	0	85.5251	94.561	75.9027	51.2257
11723653_at	MUT	methylmalonyl CoA mutase	-1.15897	-1.46922	0	0	0	21.523	20.1861	38.9553	24.3567
11723778_at	CYP2U1	cytochrome P450, family 2, subfamily U, polypeptide 1	-1.20853	-1.46914	0	0	0	69.2126	61.4238	104.226	72.8414
11737990_s_at	CEP170 /// CEP170P1	centrosomal protein 170kDa /// centrosomal protein 170kDa pseudogene 1	-1.11476	-1.46914	0	0	0	164.509	156.333	254.727	181.291
11724686_x_at	IFNAR2	interferon (alpha, beta and omega) receptor 2	-1.00197	-1.46899	0	0	0	848.029	932.425	827.174	877.266
11739489_a_at	ATP10D	ATPase, class V, type 10D	-1.13711	-1.46899	0	0	0	86.4913	99.7114	82.584	91.7209
11739680_a_at	AHR	aryl hydrocarbon receptor	-1.53077	-1.46899	-1	0	-1	176.534	159.084	126.924	98.5705
11762508_x_at	SLC35A3	solute carrier family 35 (UDP-N-acetylglucosamine (UDP-GlcNAc) transporter), member A3	-1.06084	-1.46899	0	0	0	3.70385	4.43842	3.70385	3.70385
11727641_at	NOM1	nucleolar protein with MIF4G domain 1	1.04047	-1.46871	0	0	0	2.80244	2.64445	3.0956	3.42061
11747117_x_at	FOLH1	folate hydrolase (prostate-specific membrane antigen) 1	1.014	-1.46856	0	0	0	71.3753	80.1345	107.799	113.348
11753166_a_at	WDR6	WD repeat domain 6	1.24028	-1.4685	0	0	0	38.6174	33.1479	35.492	21.4377
11760707_a_at	EIF4A2	eukaryotic translation initiation factor 4A2	1.04185	-1.46844	0	0	0	2.97464	3.22593	2.57764	2.97464
11720737_a_at	ZNF559	zinc finger protein 559	-1.1638	-1.46829	0	0	0	1.95902	2.17538	2.46355	3.65406
11715593_s_at	YWHAH	tyrosine 3-monooxygenase/tryptophan 5-monooxygenase activation protein, eta polypeptide	-1.12076	-1.4682	0	0	0	2.04112	2.30342	2.54529	3.09968
11729216_at	PIGX	phosphatidylinositol glycan anchor biosynthesis, class X	-1.02246	-1.46803	0	0	0	7.40251	9.50684	7.27858	20.043
11739448_s_at	ROCK1 /// ROCK1P1	Rho-associated, coiled-coil containing protein kinase 1 /// Rho-associated, coiled-coil	-1.05139	-1.46803	0	0	0	42.6266	47.1838	32.8852	45.6498
11747388_x_at	CTNNB1	catenin (cadherin-associated protein), beta 1, 88kDa	-1.26176	-1.46768	0	0	0	94.966	65.2504	56.5296	32.772
11760380_x_at	SEPT6	septin 6	1.07897	-1.46732	0	0	0	8.22605	8.91243	6.72881	7.97466
11721434_a_at	CRBN	cereblon	-1.25702	-1.46724	0	0	0	131.924	127.974	84.8329	81.8007
11725064_x_at	TCOF1	Treacher Collins-Franceschetti syndrome 1	-1.23289	-1.46689	0	0	0	28.5016	32.0215	213.196	160.57
11746530_s_at	SLC25A15	solute carrier family 25 (mitochondrial carrier; ornithine transporter) member 15	1.0419	-1.46671	0	0	0	25.1335	28.5958	14.6798	17.8393
11747090_a_at	NOP58	NOP58 ribonucleoprotein homolog (yeast)	-1.24102	-1.4666	0	0	0	59.4706	69.5604	129.452	134.808
11729738_x_at	RCCD1	RCC1 domain containing 1	-1.0368	-1.46622	0	0	0	36.1493	38.8025	79.7121	72.6738
11753572_a_at	TMEM85	transmembrane protein 85	1.10051	-1.46621	0	0	0	73.68	82.0793	161.869	144.154
11758901_at	RIPK2	receptor-interacting serine-threonine kinase 2	-1.58376	-1.46616	-1	0	-1	268.634	279.957	508.87	451.147
11721865_at	ZNF689	zinc finger protein 689	-1.58202	-1.46609	-1	0	-1	18.8676	18.6009	37.3354	37.0399
11724293_a_at	TRIT1	tRNA isopentenyltransferase 1	1.03939	-1.46608	0	0	0	22.5791	25.5539	50.783	38.9117
11748959_a_at	ZNF559	zinc finger protein 559	-1.02679	-1.46607	0	0	0	2.54529	2.54529	2.54529	2.27884
11760835_at	---	---	-1.00097	-1.46593	0	0	0	17.3712	20.903	22.2959	23.8568
11724343_at	ITGA4	integrin, alpha 4 (antigen CD49D, alpha 4 subunit of VLA-4 receptor)	-1.34217	-1.46582	0	0	0	12.3601	17.2108	22.0001	21.5306
11720595_a_at	CD46	CD46 molecule, complement regulatory protein	-1.11292	-1.46576	0	0	0	78.8117	93.473	146.436	113.511
11718855_a_at	TMEM85	transmembrane protein 85	-1.01178	-1.46542	0	0	0	176.357	185.674	236.424	220.043
11727019_at	ABI2	abl-interactor 2	-1.18882	-1.46538	0	0	0	46.9686	36.4658	51.864	43.8534
11728405_s_at	LRRC33	leucine rich repeat containing 33	1.07735	-1.46538	0	0	0	157.68	149.389	156.824	188.035
11751168_s_at	EGFL8 /// PPT2	EGF-like-domain, multiple 8 /// palmitoyl-protein thioesterase 2	1.69445	-1.46538	1	0	1	220.237	205.705	207.998	277.379
11741092_a_at	GPD2	glycerol-3-phosphate dehydrogenase 2 (mitochondrial)	1	-1.46518	0	0	0	215.145	211.552	203.989	284.831
11718197_at	LHFP	lipoma HMGIC fusion partner	-1.00823	-1.4651	0	0	0	5.33063	5.34316	4.97454	5.81283
[truncated: 47,396 more rows]
